# Supplementary material for: 5-Chloro-N-{4-oxo-2-[4-(trifluoro­meth­yl)phen­yl]-1,3-thia­zolidin-3-yl}-3-phenyl-1H-indole-2-carboxamide
Source: Acta Crystallogr Sect E Struct Rep Online. 2012 Sep 22;68(Pt 10):o2969–70. doi: 10.1107/S1600536812039347 (PMC3470337; doi:10.1107/S1600536812039347)
Supplement: Supplementary file 1 [file e-68-o2969-sup1.cif]

##############################################################################
#                                                                            #
# This CIF contains the data in a paper accepted for publication in          #
# Acta Crystallographica Section E. It conforms to the requirements of       #
# Notes for Authors for Acta Crystallographica Section E, and has been       #
# peer reviewed under the auspices of the IUCr Commission on Journals.       #
#                                                                            #
# Full details of the Crystallographic Information File format               #
# are given in the paper "The Crystallographic Information File (CIF):       #
# a New Standard Archive File for Crystallography" by S. R. Hall, F. H.      #
# Allen and I. D. Brown [Acta Cryst. (1991), A47, 655-685].                  #
#                                                                            #
# The current version of the core CIF dictionary is obtainable from          #
# ftp://ftp.iucr.org/pub/cif_core.dic.                                       #
#                                                                            #
# Software is freely available for graphical display of the structure(s)     #
# in this CIF. For information consult the CIF software page                 #
# http://www.iucr.org/resources/cif/software.                                #
#                                                                            #
# This file may be used for bona fide research purposes within the           #
# scientific community so long as proper attribution is given to the journal # 
# article from which it was obtained.                                        #
#                                                                            #
##############################################################################
data_global
_audit_creation_method     'PLATON <TABLE ACC> option'
_journal_date_recd_electronic     2012-09-11
_journal_date_accepted     2012-09-14
_journal_name_full     'Acta Crystallographica, Section E'
_journal_year     2012
_journal_volume     68
_journal_issue     10
_journal_page_first     o2969
_journal_page_last     o2970
_journal_paper_category     QO
_journal_paper_doi     10.1107/S1600536812039347
_journal_coeditor_code     LH5532
_publ_contact_author_name     'Dr Mehmet Akkurt'
_publ_contact_author_address
;
Department of Physics
Faculty of Sciences
Erciyes University
38039 Kayseri
Turkey
;
_publ_contact_author_email     akkurt@erciyes.edu.tr
_publ_contact_author_fax     '+90-352-4374933'
_publ_contact_author_phone     '+90-352-4374901 ext. 33106'
_publ_section_title
;\
5-Chloro-<i>N</i>-{4-oxo-2-[4-(trifluoromethyl)phenyl]-1,3-thiazolidin-3-yl}-3-\
phenyl-1<i>H</i>-indole-2-carboxamide
;
loop_
    _publ_author_name
    _publ_author_address
    'Mehmet Akkurt'
;
Department of Physics
Faculty of Sciences
Erciyes University
38039 Kayseri
Turkey
;
    '\'Ismail \,Celik'
;
Department of Physics
Faculty of Arts and Sciences
Cumhuriyet University
58140 Sivas
Turkey
;
    'F\"usun Kazan G\"urb\"uzel'
;
Department of Pharmaceutical Chemistry
Faculty of Pharmacy
Istanbul University
34116 Beyazit
Istanbul
Turkey
;
    'Sumru \"Ozk\?ir\?iml\?i'
;
Department of Pharmaceutical Chemistry
Faculty of Pharmacy
Istanbul University
34116 Beyazit
Istanbul
Turkey
;
    'Orhan B\"uy\"ukg\"ung\"or'
;
Department of Physics
Faculty of Arts and Sciences
Ondokuz May\?is University
55139 Samsun
Turkey
;
data_I
_chemical_name_systematic
;
5-Chloro-<i>N</i>-{4-oxo-2-[4-(trifluoromethyl)phenyl]-1,3-thiazolidin-3-yl}-\
3-phenyl-1<i>H</i>-indole-2-carboxamide
;
_chemical_name_common     ?
_chemical_formula_moiety     'C25 H17 Cl F3 N3 O2 S'
_chemical_formula_sum     'C25 H17 Cl F3 N3 O2 S'
_chemical_formula_structural     ?
_chemical_formula_iupac     'C25 H17 Cl F3 N3 O2 S'
_chemical_formula_weight     515.94
_chemical_melting_point     ?
_symmetry_cell_setting     tetragonal
_symmetry_space_group_name_H-M     'I 41/a'
_symmetry_space_group_name_Hall     '-I 4ad'
loop_
    _symmetry_equiv_pos_site_id
    _symmetry_equiv_pos_as_xyz
    1 x,y,z
    2 3/4-y,1/4+x,1/4+z
    3 1/2-x,-y,1/2+z
    4 3/4+y,3/4-x,3/4+z
    5 -x,-y,-z
    6 1/4+y,3/4-x,3/4-z
    7 1/2+x,y,1/2-z
    8 1/4-y,1/4+x,1/4-z
    9 1/2+x,1/2+y,1/2+z
    10 1/4-y,3/4+x,3/4+z
    11 -x,1/2-y,z
    12 1/4+y,1/4-x,1/4+z
    13 1/2-x,1/2-y,1/2-z
    14 3/4+y,1/4-x,1/4-z
    15 x,1/2+y,-z
    16 3/4-y,3/4+x,3/4-z
_cell_length_a     22.9020(6)
_cell_length_b     22.9020(6)
_cell_length_c     18.3260(6)
_cell_angle_alpha     90
_cell_angle_beta     90
_cell_angle_gamma     90
_cell_volume     9612.0(6)
_cell_formula_units_Z     16
_cell_measurement_reflns_used     45035
_cell_measurement_theta_min     1.42
_cell_measurement_theta_max     27.83
_cell_measurement_temperature     296(2)
_cell_special_details
;
;
_exptl_crystal_description     prism
_exptl_crystal_colour     orange
_exptl_crystal_size_max     0.570
_exptl_crystal_size_mid     0.430
_exptl_crystal_size_min     0.290
_exptl_crystal_size_rad     ?
_exptl_crystal_density_diffrn     1.426
_exptl_crystal_density_meas     ?
_exptl_crystal_density_method     'Not measured'
_exptl_crystal_F_000     4224
loop_
    _exptl_crystal_face_index_h
    _exptl_crystal_face_index_k
    _exptl_crystal_face_index_l
    _exptl_crystal_face_perp_dist
    0 -1 1 0.1090
    4 -1 -3 0.2750
    -5 5 3 0.1450
    5 -1 6 0.1430
    6 1 5 0.2030
    2 -2 -1 0.3100
    -4 -1 4 0.2210
    1 8 -4 0.1440
    -3 -5 -1 0.3970
    0 -5 -6 0.1870
    -6 -1 -5 0.3540
    -6 1 -7 0.3020
    5 1 -3 0.2530
    0 4 -3 0.1390
    -1 5 0 0.1260
_exptl_absorpt_coefficient_mu     0.297
_exptl_absorpt_correction_type     integration
_exptl_absorpt_process_details     '(XRED-32; Stoe & Cie, 2002)'
_exptl_absorpt_correction_T_min     0.849
_exptl_absorpt_correction_T_max     0.919
_exptl_special_details
;
^1^H-NMR (400 MHz)
(DMSO d6/TMS) \d 3.80 (1<i>H</i>, d, J = 15.90 Hz, H5-thia.), 3.96 (1<i>H</i>,
dd, J1 = 15.87 Hz, J2 = 1.71 Hz, H5-thia.), 5.97 (1<i>H</i>, s, H2-thia.),
7.19--7.21 (3<i>H</i>, m, 3-C~6~H~5~-ind.), 7.25--7.29 (3<i>H</i>, m, H6-ind,
3-C~6~H~5~-ind.) 7.43--7.51 (2H,m H4-, H7-ind.), 7.67 (2<i>H</i>, d, J = 8.23
Hz, 2-C~6~H~4~-(H2,6)-thia), 7.75 (2<i>H</i>, d, J = 8.31 Hz,
2-C~6~H~4~-(H3,5)-thia.), 10.19 (1<i>H</i>, s, CONH), 12.04 (1<i>H</i>, s, NH)
p.p.m.; ^13^C-NMR (HMBC) (125 MHz) (DMSO-d6) \d 29.91 (C5-thia.), 61.66
(C2-thia.), 114.92 (C7-ind.), 119.24 (C3-ind.), 119.68 (C4-ind.) 125.13
(C6-ind.), 125.84 (C3a-ind), 126.25 (2-C~6~H~4~-(C3,5)-thia.), 127.18
(C5-ind.), 127.93 (C2-ind.), 128.92 (2-C~6~H~4~-(C2,6)-thia.), 133.06
(3-C~6~H~5~-(C1)-ind), 134.99 (C7a-ind), 144.17 (2-C~6~-H~4~-(C1)-thia.),
161.21 (CONH), 169.66 (C\\db O) p.p.m.; APCI+ m/<i>z</i> (%) = 516.1/518.2
(MH^+^, 29.4/12.7), 79.5 (100).
;
_diffrn_ambient_temperature     296(2)
_diffrn_radiation_type     'Mo K\a'
_diffrn_radiation_wavelength     0.71073
_diffrn_radiation_monochromator     'plane graphite'
_diffrn_measurement_device_type     'Stoe IPDS 2'
_diffrn_measurement_device     'two-circle goniometer'
_diffrn_measurement_method     \w
_diffrn_detector_area_resol_mean     6.67
_diffrn_reflns_number     71781
_diffrn_reflns_av_R_equivalents     0.0756
_diffrn_reflns_av_sigmaI/netI     0.0464
_diffrn_reflns_theta_min     1.78
_diffrn_reflns_theta_max     26.50
_diffrn_reflns_theta_full     26.50
_diffrn_measured_fraction_theta_max     0.997
_diffrn_measured_fraction_theta_full     0.997
_diffrn_reflns_limit_h_min     -28
_diffrn_reflns_limit_h_max     28
_diffrn_reflns_limit_k_min     -28
_diffrn_reflns_limit_k_max     28
_diffrn_reflns_limit_l_min     -22
_diffrn_reflns_limit_l_max     22
_diffrn_reflns_reduction_process
;
;
_refine_special_details
;
Refinement on <i>F</i>^2^ for ALL reflections except those flagged by the user
for potential systematic errors. Weighted <i>R</i>-factors <i>wR</i> and all
goodnesses of fit <i>S</i> are based on <i>F</i>^2^, conventional
<i>R</i>-factors <i>R</i> are based on <i>F</i>, with <i>F</i> set to zero for
negative <i>F</i>^2^. The observed criterion of <i>F</i>^2^ > \s(<i>F</i>^2^)
is used only for calculating -<i>R</i>-factor-obs <i>etc</i>. and is not
relevant to the choice of reflections for refinement. <i>R</i>-factors based
on <i>F</i>^2^ are statistically about twice as large as those based on
<i>F</i>, and <i>R</i>-factors based on ALL data will be even larger.
;
_reflns_number_total     4968
_reflns_number_gt     3054
_reflns_threshold_expression     I>2\s(I)
_refine_ls_structure_factor_coef     Fsqd
_refine_ls_matrix_type     full
_refine_ls_R_factor_all     0.1314
_refine_ls_R_factor_gt     0.0731
_refine_ls_wR_factor_gt     0.1807
_refine_ls_wR_factor_ref     0.2095
_refine_ls_goodness_of_fit_ref     1.052
_refine_ls_restrained_S_all     1.056
_refine_ls_number_reflns     4968
_refine_ls_number_parameters     345
_refine_ls_number_restraints     14
_refine_ls_number_constraints     ?
_refine_ls_hydrogen_treatment     constr
_refine_ls_weighting_scheme     calc
_refine_ls_weighting_details
               'calc w = 1/[\s^2^(Fo^2^)+(0.1132P)^2^] where P=(Fo^2^+2Fc^2^)/3'
_atom_sites_solution_hydrogens     geom
_atom_sites_solution_primary     direct
_atom_sites_solution_secondary     difmap
_refine_ls_shift/su_max     0.000
_refine_ls_shift/su_mean     0.000
_refine_diff_density_max     0.530
_refine_diff_density_min     -0.299
_refine_ls_extinction_method     none
_refine_ls_abs_structure_details     ?
_refine_ls_abs_structure_Flack     .
loop_
    _atom_type_symbol
    _atom_type_description
    _atom_type_scat_dispersion_real
    _atom_type_scat_dispersion_imag
    _atom_type_scat_source
    C C 0.0033 0.0016 ' International Tables Vol C Tables 4.2.6.8 and 6.1.1.4'
    H H 0.0000 0.0000 ' International Tables Vol C Tables 4.2.6.8 and 6.1.1.4'
    Cl Cl 0.1484 0.1585 ' International Tables Vol C Tables 4.2.6.8 and 6.1.1.4'
    F F 0.0171 0.0103 ' International Tables Vol C Tables 4.2.6.8 and 6.1.1.4'
    N N 0.0061 0.0033 ' International Tables Vol C Tables 4.2.6.8 and 6.1.1.4'
    O O 0.0106 0.0060 ' International Tables Vol C Tables 4.2.6.8 and 6.1.1.4'
    S S 0.1246 0.1234 ' International Tables Vol C Tables 4.2.6.8 and 6.1.1.4'
_computing_data_collection     'X-AREA (Stoe & Cie, 2002)'
_computing_cell_refinement     'X-AREA (Stoe & Cie, 2002)'
_computing_data_reduction     'X-RED32 (Stoe & Cie, 2002)'
_computing_structure_solution     'SIR97 (Altomare <i>et al.</i>,  1999)'
_computing_structure_refinement     'SHELXL97 (Sheldrick, 2008)'
_computing_molecular_graphics     'ORTEP-3 (Farrugia, 1997)'
_computing_publication_material     'WinGX (Farrugia, 1999)'
loop_
    _atom_site_type_symbol
    _atom_site_label
    _atom_site_fract_x
    _atom_site_fract_y
    _atom_site_fract_z
    _atom_site_U_iso_or_equiv
    _atom_site_thermal_displace_type
    _atom_site_calc_flag
    _atom_site_refinement_flags
    _atom_site_occupancy
    _atom_site_disorder_assembly
    _atom_site_disorder_group
    Cl Cl1 0.52469(9) 0.62509(8) 0.11058(7) 0.1214(8) Uani d . 1.000 . .
    S S1 0.33741(6) 0.62264(6) 0.73456(6) 0.0809(5) Uani d . 1.000 . .
    O O1 0.44994(13) 0.54850(11) 0.54646(14) 0.0633(10) Uani d . 1.000 . .
    O O2 0.49070(12) 0.64975(16) 0.66104(17) 0.0816(13) Uani d . 1.000 . .
    N N1 0.50355(13) 0.56361(13) 0.41587(15) 0.0493(9) Uani d . 1.000 . .
    N N2 0.41564(12) 0.64048(12) 0.54712(15) 0.0455(9) Uani d . 1.000 . .
    N N3 0.39991(12) 0.63564(12) 0.61935(14) 0.0439(9) Uani d . 1.000 . .
    C C1 0.48360(15) 0.62222(16) 0.32162(18) 0.0495(11) Uani d . 1.000 . .
    C C2 0.48633(19) 0.63894(18) 0.2484(2) 0.0623(14) Uani d . 1.000 . .
    C C3 0.5236(2) 0.6087(2) 0.2038(2) 0.0733(16) Uani d . 1.000 . .
    C C4 0.5597(2) 0.5641(2) 0.2289(2) 0.0763(19) Uani d . 1.000 . .
    C C5 0.55736(18) 0.5467(2) 0.2994(2) 0.0647(14) Uani d . 1.000 . .
    C C6 0.51797(15) 0.57519(16) 0.34551(18) 0.0481(11) Uani d . 1.000 . .
    C C7 0.46139(15) 0.60221(14) 0.43855(17) 0.0439(11) Uani d . 1.000 . .
    C C8 0.44742(15) 0.63943(15) 0.38228(18) 0.0464(11) Uani d . 1.000 . .
    C C9 0.39990(17) 0.68331(16) 0.37637(18) 0.0512(11) Uani d . 1.000 . .
    C C10 0.34426(19) 0.6712(2) 0.3996(2) 0.0657(16) Uani d . 1.000 . .
    C C11 0.2991(2) 0.7108(3) 0.3882(3) 0.0867(19) Uani d . 1.000 . .
    C C12 0.3093(3) 0.7615(3) 0.3509(3) 0.092(2) Uani d . 1.000 . .
    C C13 0.3642(3) 0.7747(2) 0.3279(2) 0.087(2) Uani d . 1.000 . .
    C C14 0.4097(2) 0.73647(18) 0.3411(2) 0.0683(14) Uani d . 1.000 . .
    C C15 0.44188(15) 0.59419(14) 0.51464(18) 0.0446(11) Uani d . 1.000 . .
    C C16 0.43981(16) 0.64471(17) 0.6722(2) 0.0523(12) Uani d . 1.000 . .
    C C17 0.41203(19) 0.6458(2) 0.7458(2) 0.0737(16) Uani d . 1.000 . .
    C C18 0.33692(18) 0.64343(19) 0.6371(2) 0.0647(14) Uani d . 1.000 . .
    C C19 0.29649(17) 0.60608(18) 0.5938(2) 0.0587(14) Uani d . 1.000 . .
    C C20 0.3035(2) 0.54741(18) 0.5819(3) 0.0733(17) Uani d . 1.000 . .
    C C21 0.2629(2) 0.5169(2) 0.5429(3) 0.0863(19) Uani d . 1.000 . .
    C C22 0.21510(19) 0.5420(2) 0.5160(3) 0.0747(17) Uani d D 1.000 A .
    C C23 0.2074(2) 0.5992(3) 0.5246(3) 0.092(2) Uani d . 1.000 . .
    C C24 0.2472(2) 0.6329(2) 0.5623(3) 0.0813(18) Uani d . 1.000 . .
    C C25 0.1692(3) 0.5063(3) 0.4760(4) 0.111(3) Uani d DP 0.500 . .
    C C25' 0.1692(3) 0.5063(3) 0.4760(4) 0.111(3) Uani d DP 0.500 . .
    F F1 0.1487(8) 0.5287(4) 0.4197(9) 0.197(8) Uani d DP 0.542(18) A 1
    F F2 0.1278(6) 0.4936(8) 0.5184(9) 0.252(12) Uani d DP 0.542(18) A 1
    F F3 0.1890(4) 0.4577(4) 0.4534(5) 0.108(4) Uani d DP 0.542(18) A 1
    F F1' 0.1752(7) 0.5149(15) 0.4092(6) 0.37(2) Uani d DP 0.458(18) A 2
    F F2' 0.1190(6) 0.5316(11) 0.4860(11) 0.227(12) Uani d DP 0.458(18) A 2
    F F3' 0.1645(14) 0.4561(7) 0.494(2) 0.42(2) Uani d DP 0.458(18) A 2
    H H1 0.51850 0.53630 0.44220 0.0590 Uiso c R 1.000 . .
    H H2 0.46370 0.66950 0.23060 0.0750 Uiso c R 1.000 . .
    H H2A 0.40900 0.67210 0.52320 0.0550 Uiso c R 1.000 . .
    H H4 0.58570 0.54610 0.19690 0.0920 Uiso c R 1.000 . .
    H H5 0.58120 0.51680 0.31660 0.0780 Uiso c R 1.000 . .
    H H10 0.33660 0.63610 0.42340 0.0790 Uiso c R 1.000 . .
    H H11 0.26190 0.70280 0.40590 0.1040 Uiso c R 1.000 . .
    H H12 0.27870 0.78700 0.34120 0.1100 Uiso c R 1.000 . .
    H H13 0.37110 0.80950 0.30330 0.1040 Uiso c R 1.000 . .
    H H14 0.44730 0.74630 0.32620 0.0820 Uiso c R 1.000 . .
    H H17A 0.41340 0.68490 0.76600 0.0880 Uiso c R 1.000 . .
    H H17B 0.43240 0.61960 0.77870 0.0880 Uiso c R 1.000 . .
    H H18 0.32600 0.68460 0.63200 0.0770 Uiso c R 1.000 . .
    H H20 0.33610 0.52830 0.60040 0.0880 Uiso c R 1.000 . .
    H H21 0.26890 0.47720 0.53490 0.1030 Uiso c R 1.000 . .
    H H23 0.17450 0.61690 0.50470 0.1100 Uiso c R 1.000 . .
    H H24 0.24160 0.67300 0.56690 0.0970 Uiso c R 1.000 . .
loop_
    _atom_site_aniso_label
    _atom_site_aniso_U_11
    _atom_site_aniso_U_22
    _atom_site_aniso_U_33
    _atom_site_aniso_U_12
    _atom_site_aniso_U_13
    _atom_site_aniso_U_23
    Cl1 0.1764(17) 0.1380(14) 0.0499(6) 0.0150(11) 0.0362(8) 0.0157(7)
    S1 0.0795(8) 0.1053(10) 0.0579(6) -0.0299(7) 0.0263(5) -0.0225(6)
    O1 0.091(2) 0.0421(14) 0.0567(15) 0.0209(13) 0.0195(14) 0.0083(12)
    O2 0.0434(17) 0.129(3) 0.0724(19) 0.0023(17) -0.0013(14) -0.0113(18)
    N1 0.0518(17) 0.0503(17) 0.0459(15) 0.0110(14) 0.0002(13) -0.0016(13)
    N2 0.0564(17) 0.0372(15) 0.0430(14) 0.0060(13) 0.0052(13) 0.0036(12)
    N3 0.0420(16) 0.0464(16) 0.0434(15) 0.0043(12) 0.0070(12) -0.0025(12)
    C1 0.047(2) 0.057(2) 0.0446(18) -0.0042(17) 0.0022(15) 0.0004(16)
    C2 0.075(3) 0.062(2) 0.050(2) -0.001(2) 0.0029(19) 0.0076(18)
    C3 0.090(3) 0.088(3) 0.042(2) -0.008(3) 0.017(2) 0.004(2)
    C4 0.072(3) 0.097(4) 0.060(3) 0.006(3) 0.021(2) -0.011(2)
    C5 0.059(2) 0.078(3) 0.057(2) 0.013(2) 0.0061(19) -0.007(2)
    C6 0.0431(19) 0.059(2) 0.0422(17) 0.0002(16) 0.0001(14) -0.0034(16)
    C7 0.049(2) 0.0433(18) 0.0395(17) 0.0042(15) 0.0011(14) -0.0007(14)
    C8 0.049(2) 0.048(2) 0.0423(17) 0.0019(16) -0.0036(15) 0.0008(15)
    C9 0.060(2) 0.055(2) 0.0385(17) 0.0102(18) -0.0020(16) 0.0012(16)
    C10 0.068(3) 0.072(3) 0.057(2) 0.014(2) -0.007(2) 0.007(2)
    C11 0.072(3) 0.110(4) 0.078(3) 0.034(3) -0.007(2) 0.009(3)
    C12 0.110(4) 0.097(4) 0.068(3) 0.057(3) -0.018(3) 0.005(3)
    C13 0.138(5) 0.062(3) 0.061(3) 0.038(3) 0.000(3) 0.014(2)
    C14 0.090(3) 0.059(2) 0.056(2) 0.017(2) 0.008(2) 0.0124(19)
    C15 0.0468(19) 0.0401(19) 0.0469(18) 0.0047(15) 0.0000(15) 0.0019(15)
    C16 0.045(2) 0.060(2) 0.052(2) 0.0065(17) 0.0041(17) -0.0046(17)
    C17 0.074(3) 0.094(3) 0.053(2) -0.003(2) 0.006(2) -0.013(2)
    C18 0.056(2) 0.059(2) 0.079(3) -0.0005(19) 0.010(2) -0.011(2)
    C19 0.053(2) 0.064(3) 0.059(2) -0.016(2) 0.0066(18) -0.0145(18)
    C20 0.062(3) 0.056(3) 0.102(3) 0.012(2) -0.022(2) -0.004(2)
    C21 0.071(3) 0.062(3) 0.126(4) 0.003(2) -0.016(3) -0.032(3)
    C22 0.058(3) 0.083(3) 0.083(3) 0.009(2) -0.009(2) -0.023(2)
    C23 0.061(3) 0.094(4) 0.120(4) 0.015(3) -0.034(3) -0.004(3)
    C24 0.071(3) 0.052(2) 0.121(4) 0.017(2) 0.006(3) -0.007(3)
    C25 0.085(4) 0.106(5) 0.141(6) 0.004(4) -0.020(4) -0.041(5)
    C25' 0.085(4) 0.106(5) 0.141(6) 0.004(4) -0.020(4) -0.041(5)
    F1 0.231(16) 0.109(7) 0.252(17) 0.000(6) -0.205(15) -0.005(7)
    F2 0.110(9) 0.37(3) 0.275(18) -0.148(12) 0.098(11) -0.244(19)
    F3 0.098(5) 0.106(7) 0.120(7) -0.009(4) -0.037(5) -0.063(5)
    F1' 0.112(11) 0.88(7) 0.105(11) -0.010(19) -0.014(8) -0.20(2)
    F2' 0.070(7) 0.40(3) 0.210(18) 0.013(12) -0.056(10) -0.102(18)
    F3' 0.54(5) 0.151(18) 0.57(5) -0.16(2) -0.42(4) 0.14(3)
_geom_special_details
;
Bond distances, angles <i>etc</i>. have been calculated using the rounded
fractional coordinates. All su's are estimated from the variances of the
(full) variance-covariance matrix. The cell e.s.d.'s are taken into account in
the estimation of distances, angles and torsion angles
;
loop_
    _geom_bond_atom_site_label_1
    _geom_bond_atom_site_label_2
    _geom_bond_site_symmetry_1
    _geom_bond_site_symmetry_2
    _geom_bond_distance
    _geom_bond_publ_flag
    Cl1 C3 . . 1.749(4) no
    S1 C17 . . 1.801(5) no
    S1 C18 . . 1.849(4) no
    O1 C15 . . 1.212(4) no
    O2 C16 . . 1.189(5) no
    N1 C6 . . 1.357(4) no
    N1 C7 . . 1.374(4) no
    N2 N3 . . 1.376(4) no
    N2 C15 . . 1.356(4) no
    N3 C16 . . 1.348(5) no
    N3 C18 . . 1.490(5) no
    N1 H1 . . 0.8600 no
    N2 H2A . . 0.8600 no
    C1 C2 . . 1.397(5) no
    C1 C6 . . 1.404(5) no
    C1 C8 . . 1.441(5) no
    C2 C3 . . 1.370(6) no
    C3 C4 . . 1.392(6) no
    C4 C5 . . 1.353(5) no
    C5 C6 . . 1.398(5) no
    C7 C8 . . 1.376(5) no
    C7 C15 . . 1.476(5) no
    C8 C9 . . 1.485(5) no
    C9 C10 . . 1.372(6) no
    C9 C14 . . 1.397(5) no
    C10 C11 . . 1.391(7) no
    C11 C12 . . 1.368(9) no
    C12 C13 . . 1.360(9) no
    C13 C14 . . 1.382(7) no
    C16 C17 . . 1.492(5) no
    C18 C19 . . 1.490(6) no
    C19 C20 . . 1.371(6) no
    C19 C24 . . 1.409(6) no
    C20 C21 . . 1.365(7) no
    C21 C22 . . 1.331(7) no
    C22 C23 . . 1.331(8) no
    C22 C25 . . 1.520(8) no
    C22 C25' . . 1.520(8) no
    C23 C24 . . 1.380(7) no
    C2 H2 . . 0.9300 no
    C4 H4 . . 0.9300 no
    C5 H5 . . 0.9300 no
    C10 H10 . . 0.9300 no
    C11 H11 . . 0.9300 no
    C12 H12 . . 0.9300 no
    C13 H13 . . 0.9300 no
    C14 H14 . . 0.9300 no
    C17 H17A . . 0.9700 no
    C17 H17B . . 0.9700 no
    C18 H18 . . 0.9800 no
    C20 H20 . . 0.9300 no
    C21 H21 . . 0.9300 no
    C23 H23 . . 0.9300 no
    C24 H24 . . 0.9300 no
loop_
    _geom_angle_atom_site_label_1
    _geom_angle_atom_site_label_2
    _geom_angle_atom_site_label_3
    _geom_angle_site_symmetry_1
    _geom_angle_site_symmetry_2
    _geom_angle_site_symmetry_3
    _geom_angle
    _geom_angle_publ_flag
    C17 S1 C18 . . . 92.32(18) no
    C6 N1 C7 . . . 109.4(3) no
    N3 N2 C15 . . . 118.4(3) no
    N2 N3 C16 . . . 120.1(3) no
    N2 N3 C18 . . . 117.0(3) no
    C16 N3 C18 . . . 118.8(3) no
    C7 N1 H1 . . . 125.00 no
    C6 N1 H1 . . . 125.00 no
    N3 N2 H2A . . . 121.00 no
    C15 N2 H2A . . . 121.00 no
    C2 C1 C6 . . . 119.0(3) no
    C2 C1 C8 . . . 133.8(3) no
    C6 C1 C8 . . . 107.0(3) no
    C1 C2 C3 . . . 117.6(4) no
    C2 C3 C4 . . . 122.9(4) no
    Cl1 C3 C2 . . . 118.9(3) no
    Cl1 C3 C4 . . . 118.1(3) no
    C3 C4 C5 . . . 120.5(4) no
    C4 C5 C6 . . . 117.7(4) no
    N1 C6 C1 . . . 108.0(3) no
    N1 C6 C5 . . . 129.8(3) no
    C1 C6 C5 . . . 122.1(3) no
    N1 C7 C8 . . . 109.6(3) no
    C8 C7 C15 . . . 135.7(3) no
    N1 C7 C15 . . . 114.8(3) no
    C1 C8 C7 . . . 106.0(3) no
    C1 C8 C9 . . . 123.4(3) no
    C7 C8 C9 . . . 130.1(3) no
    C10 C9 C14 . . . 118.0(4) no
    C8 C9 C14 . . . 120.4(3) no
    C8 C9 C10 . . . 121.4(3) no
    C9 C10 C11 . . . 120.8(4) no
    C10 C11 C12 . . . 120.1(5) no
    C11 C12 C13 . . . 120.1(6) no
    C12 C13 C14 . . . 120.1(5) no
    C9 C14 C13 . . . 120.8(4) no
    O1 C15 N2 . . . 122.1(3) no
    O1 C15 C7 . . . 121.1(3) no
    N2 C15 C7 . . . 116.9(3) no
    O2 C16 C17 . . . 124.9(4) no
    N3 C16 C17 . . . 111.3(3) no
    O2 C16 N3 . . . 123.8(3) no
    S1 C17 C16 . . . 107.2(3) no
    N3 C18 C19 . . . 114.6(3) no
    S1 C18 N3 . . . 100.0(2) no
    S1 C18 C19 . . . 111.8(3) no
    C18 C19 C24 . . . 117.8(4) no
    C20 C19 C24 . . . 117.1(4) no
    C18 C19 C20 . . . 125.1(4) no
    C19 C20 C21 . . . 120.4(4) no
    C20 C21 C22 . . . 122.2(4) no
    C23 C22 C25' . . . 119.7(5) no
    C21 C22 C25 . . . 121.0(5) no
    C21 C22 C25' . . . 121.0(5) no
    C21 C22 C23 . . . 119.4(5) no
    C23 C22 C25 . . . 119.7(5) no
    C22 C23 C24 . . . 121.5(5) no
    C19 C24 C23 . . . 119.4(4) no
    C1 C2 H2 . . . 121.00 no
    C3 C2 H2 . . . 121.00 no
    C3 C4 H4 . . . 120.00 no
    C5 C4 H4 . . . 120.00 no
    C4 C5 H5 . . . 121.00 no
    C6 C5 H5 . . . 121.00 no
    C9 C10 H10 . . . 120.00 no
    C11 C10 H10 . . . 120.00 no
    C10 C11 H11 . . . 120.00 no
    C12 C11 H11 . . . 120.00 no
    C11 C12 H12 . . . 120.00 no
    C13 C12 H12 . . . 120.00 no
    C12 C13 H13 . . . 120.00 no
    C14 C13 H13 . . . 120.00 no
    C9 C14 H14 . . . 120.00 no
    C13 C14 H14 . . . 120.00 no
    S1 C17 H17A . . . 110.00 no
    S1 C17 H17B . . . 110.00 no
    C16 C17 H17A . . . 110.00 no
    C16 C17 H17B . . . 110.00 no
    H17A C17 H17B . . . 109.00 no
    S1 C18 H18 . . . 110.00 no
    N3 C18 H18 . . . 110.00 no
    C19 C18 H18 . . . 110.00 no
    C19 C20 H20 . . . 120.00 no
    C21 C20 H20 . . . 120.00 no
    C20 C21 H21 . . . 119.00 no
    C22 C21 H21 . . . 119.00 no
    C22 C23 H23 . . . 119.00 no
    C24 C23 H23 . . . 119.00 no
    C19 C24 H24 . . . 120.00 no
    C23 C24 H24 . . . 120.00 no
loop_
    _geom_torsion_atom_site_label_1
    _geom_torsion_atom_site_label_2
    _geom_torsion_atom_site_label_3
    _geom_torsion_atom_site_label_4
    _geom_torsion_site_symmetry_1
    _geom_torsion_site_symmetry_2
    _geom_torsion_site_symmetry_3
    _geom_torsion_site_symmetry_4
    _geom_torsion
    _geom_torsion_publ_flag
    C17 S1 C18 C19 . . . . 150.1(3) no
    C18 S1 C17 C16 . . . . -22.9(3) no
    C17 S1 C18 N3 . . . . 28.4(3) no
    C6 N1 C7 C15 . . . . -180.0(3) no
    C7 N1 C6 C1 . . . . -0.8(4) no
    C6 N1 C7 C8 . . . . 0.5(4) no
    C7 N1 C6 C5 . . . . -178.2(4) no
    N3 N2 C15 O1 . . . . 2.6(5) no
    C15 N2 N3 C16 . . . . 82.3(4) no
    C15 N2 N3 C18 . . . . -120.9(3) no
    N3 N2 C15 C7 . . . . -176.4(3) no
    C18 N3 C16 C17 . . . . 15.4(5) no
    N2 N3 C18 C19 . . . . 52.5(4) no
    N2 N3 C16 C17 . . . . 171.8(3) no
    C16 N3 C18 C19 . . . . -150.3(3) no
    C16 N3 C18 S1 . . . . -30.6(4) no
    C18 N3 C16 O2 . . . . -166.3(4) no
    N2 N3 C18 S1 . . . . 172.2(2) no
    N2 N3 C16 O2 . . . . -9.8(6) no
    C8 C1 C2 C3 . . . . -173.9(4) no
    C6 C1 C2 C3 . . . . -1.1(6) no
    C6 C1 C8 C7 . . . . -0.4(4) no
    C2 C1 C6 N1 . . . . -173.9(3) no
    C2 C1 C6 C5 . . . . 3.8(6) no
    C2 C1 C8 C9 . . . . 0.9(6) no
    C2 C1 C8 C7 . . . . 173.1(4) no
    C6 C1 C8 C9 . . . . -172.6(3) no
    C8 C1 C6 C5 . . . . 178.4(3) no
    C8 C1 C6 N1 . . . . 0.7(4) no
    C1 C2 C3 Cl1 . . . . 175.8(3) no
    C1 C2 C3 C4 . . . . -2.3(7) no
    Cl1 C3 C4 C5 . . . . -175.0(4) no
    C2 C3 C4 C5 . . . . 3.1(7) no
    C3 C4 C5 C6 . . . . -0.4(6) no
    C4 C5 C6 N1 . . . . 174.1(4) no
    C4 C5 C6 C1 . . . . -3.0(6) no
    N1 C7 C15 O1 . . . . -19.5(5) no
    C15 C7 C8 C1 . . . . -179.5(4) no
    C15 C7 C8 C9 . . . . -8.0(7) no
    N1 C7 C8 C1 . . . . -0.1(4) no
    N1 C7 C8 C9 . . . . 171.4(3) no
    C8 C7 C15 O1 . . . . 159.8(4) no
    C8 C7 C15 N2 . . . . -21.3(6) no
    N1 C7 C15 N2 . . . . 159.4(3) no
    C7 C8 C9 C14 . . . . 142.6(4) no
    C7 C8 C9 C10 . . . . -43.0(6) no
    C1 C8 C9 C10 . . . . 127.2(4) no
    C1 C8 C9 C14 . . . . -47.2(5) no
    C8 C9 C10 C11 . . . . -174.6(4) no
    C8 C9 C14 C13 . . . . 172.5(3) no
    C10 C9 C14 C13 . . . . -2.2(5) no
    C14 C9 C10 C11 . . . . 0.0(6) no
    C9 C10 C11 C12 . . . . 2.6(7) no
    C10 C11 C12 C13 . . . . -3.2(8) no
    C11 C12 C13 C14 . . . . 1.1(8) no
    C12 C13 C14 C9 . . . . 1.7(6) no
    O2 C16 C17 S1 . . . . -169.2(4) no
    N3 C16 C17 S1 . . . . 9.1(4) no
    S1 C18 C19 C20 . . . . -65.7(5) no
    S1 C18 C19 C24 . . . . 114.5(4) no
    N3 C18 C19 C20 . . . . 47.2(5) no
    N3 C18 C19 C24 . . . . -132.6(4) no
    C18 C19 C20 C21 . . . . 178.2(4) no
    C24 C19 C20 C21 . . . . -2.0(7) no
    C18 C19 C24 C23 . . . . -177.1(4) no
    C20 C19 C24 C23 . . . . 3.1(7) no
    C19 C20 C21 C22 . . . . -1.0(8) no
    C20 C21 C22 C23 . . . . 2.8(8) no
    C20 C21 C22 C25 . . . . -177.0(5) no
    C20 C21 C22 C25' . . . . -177.0(5) no
    C21 C22 C23 C24 . . . . -1.6(8) no
    C25 C22 C23 C24 . . . . 178.2(5) no
    C25' C22 C23 C24 . . . . 178.2(5) no
    C22 C23 C24 C19 . . . . -1.4(8) no
loop_
    _geom_hbond_atom_site_label_D
    _geom_hbond_atom_site_label_H
    _geom_hbond_atom_site_label_A
    _geom_hbond_site_symmetry_A
    _geom_hbond_distance_DH
    _geom_hbond_distance_HA
    _geom_hbond_distance_DA
    _geom_hbond_angle_DHA
    _geom_hbond_publ_flag
    N1 H1 O1 5_666 0.86 2.08 2.864(4) 151 yes
    N2 H2A O2 14_466 0.86 2.34 2.851(4) 118 yes
    C18 H18 O2 14_466 0.98 2.53 3.145(5) 121 yes
    C21 H21 F3 . 0.93 2.40 2.719(10) 100 no
    C24 H24 Cg1 2_555 0.93 2.77 3.438(5) 129 yes
    C17 H17B Cg2 8_656 0.97 2.95 3.799(5) 147 yes
_iucr_refine_instructions_details
;
TITL 8-F
CELL  0.71073  22.9020  22.9020  18.3260   90.000   90.000   90.000
ZERR    16.00   0.0006   0.0006   0.0006    0.000    0.000    0.000
LATT   2
SYMM  - X, 1/2 - Y,   Z
SYMM  3/4 - Y, 1/4 + X, 1/4 + Z
SYMM  1/4 + Y, 1/4 - X, 1/4 + Z
SFAC  C    H    N    O    F    S    CL
UNIT  400  272  48   32   48   16   16
MERG   2
OMIT    -3.00  53.00
OMIT    -4   6   0
OMIT    -2   4   2
OMIT     2   8   2
OMIT    -3   6   1
OMIT     0   6   2
OMIT     2   9   5
OMIT    -1   3   6
OMIT     1   1   2
OMIT    -1   2   3
OMIT     1   2   3
OMIT     2   2   2
OMIT    -7  10   7
OMIT     3   4   3
TWIN
DFIX   1.27  0.02  C25 F1
DFIX   1.27 0.02 C25 F2
DFIX   1.27  0.02  C25 F3
DFIX   2.00 0.02 F1 F2
DFIX   2.00  0.02  F1  F3
DFIX   2.00 0.02 F2 F3
DFIX   1.27  0.02  C25' F1'
DFIX   1.27  0.02  C25' F2'
DFIX   1.27  0.02  C25' F3'
DFIX   2.00  0.02  F1'  F2'
DFIX   2.00  0.02  F1'  F3'
DFIX   2.00  0.02  F2'  F3'
DFIX   1.52  0.02  C25 C22
DFIX   1.52  0.02  C25' C22
EADP   C25 C25'
EXYZ   C25 C25'
FMAP   2
PLAN    5
ACTA
LIST   4
SIZE   0.290   0.433   0.570
L.S.  13
WGHT    0.113200
BASF   8.33129
FVAR       0.15414   0.54185
C1    1    0.483598    0.622224    0.321620    11.00000    0.04750    0.05652 =
         0.04462    0.00044    0.00225   -0.00419
C2    1    0.486333    0.638943    0.248433    11.00000    0.07487    0.06244 =
         0.04993    0.00764    0.00292   -0.00140
AFIX  43
H2    2    0.463715    0.669512    0.230631    11.00000   -1.20000
AFIX   0
C3    1    0.523565    0.608657    0.203815    11.00000    0.09008    0.08809 =
         0.04235    0.00368    0.01684   -0.00773
C4    1    0.559714    0.564077    0.228878    11.00000    0.07220    0.09711 =
         0.06008   -0.01064    0.02126    0.00564
AFIX  43
H4    2    0.585657    0.546114    0.196936    11.00000   -1.20000
AFIX   0
C5    1    0.557357    0.546710    0.299393    11.00000    0.05884    0.07805 =
         0.05707   -0.00740    0.00613    0.01324
AFIX  43
H5    2    0.581151    0.516821    0.316595    11.00000   -1.20000
AFIX   0
C6    1    0.517968    0.575190    0.345511    11.00000    0.04309    0.05861 =
         0.04225   -0.00342    0.00006    0.00016
C7    1    0.461388    0.602214    0.438546    11.00000    0.04853    0.04333 =
         0.03950   -0.00065    0.00110    0.00422
C8    1    0.447418    0.639433    0.382281    11.00000    0.04944    0.04833 =
         0.04227    0.00085   -0.00355    0.00194
C9    1    0.399900    0.683308    0.376374    11.00000    0.05981    0.05478 =
         0.03853    0.00124   -0.00195    0.01022
C10   1    0.344257    0.671223    0.399646    11.00000    0.06823    0.07234 =
         0.05714    0.00665   -0.00712    0.01376
AFIX  43
H10   2    0.336638    0.636145    0.423373    11.00000   -1.20000
AFIX   0
C11   1    0.299103    0.710789    0.388191    11.00000    0.07235    0.10990 =
         0.07817    0.00893   -0.00698    0.03444
AFIX  43
H11   2    0.261908    0.702754    0.405908    11.00000   -1.20000
AFIX   0
C12   1    0.309338    0.761506    0.350896    11.00000    0.10961    0.09708 =
         0.06782    0.00523   -0.01752    0.05695
AFIX  43
H12   2    0.278694    0.787007    0.341242    11.00000   -1.20000
AFIX   0
C13   1    0.364188    0.774707    0.327924    11.00000    0.13793    0.06231 =
         0.06085    0.01404    0.00009    0.03776
AFIX  43
H13   2    0.371128    0.809532    0.303307    11.00000   -1.20000
AFIX   0
C14   1    0.409686    0.736471    0.341077    11.00000    0.09010    0.05898 =
         0.05558    0.01242    0.00798    0.01667
AFIX  43
H14   2    0.447267    0.746261    0.326246    11.00000   -1.20000
AFIX   0
C15   1    0.441876    0.594188    0.514639    11.00000    0.04677    0.04010 =
         0.04686    0.00190    0.00002    0.00474
C16   1    0.439812    0.644710    0.672157    11.00000    0.04482    0.05990 =
         0.05221   -0.00460    0.00412    0.00651
C17   1    0.412029    0.645795    0.745836    11.00000    0.07411    0.09375 =
         0.05310   -0.01298    0.00631   -0.00267
AFIX  23
H17A  2    0.413404    0.684923    0.766026    11.00000   -1.20000
H17B  2    0.432436    0.619634    0.778735    11.00000   -1.20000
AFIX   0
C18   1    0.336921    0.643431    0.637119    11.00000    0.05572    0.05893 =
         0.07889   -0.01130    0.01041   -0.00051
AFIX  13
H18   2    0.325970    0.684592    0.631988    11.00000   -1.20000
AFIX   0
C19   1    0.296489    0.606080    0.593794    11.00000    0.05284    0.06438 =
         0.05858   -0.01445    0.00662   -0.01574
C20   1    0.303464    0.547407    0.581854    11.00000    0.06200    0.05597 =
         0.10155   -0.00437   -0.02183    0.01200
AFIX  43
H20   2    0.336061    0.528289    0.600428    11.00000   -1.20000
AFIX   0
C21   1    0.262923    0.516878    0.542920    11.00000    0.07114    0.06154 =
         0.12555   -0.03208   -0.01646    0.00290
AFIX  43
H21   2    0.268869    0.477223    0.534906    11.00000   -1.20000
AFIX   0
C22   1    0.215103    0.541983    0.516002    11.00000    0.05790    0.08263 =
         0.08287   -0.02289   -0.00870    0.00856
C23   1    0.207432    0.599229    0.524591    11.00000    0.06064    0.09439 =
         0.12018   -0.00358   -0.03426    0.01537
AFIX  43
H23   2    0.174498    0.616881    0.504723    11.00000   -1.20000
AFIX   0
C24   1    0.247235    0.632944    0.562295    11.00000    0.07090    0.05165 =
         0.12055   -0.00722    0.00575    0.01732
AFIX  43
H24   2    0.241596    0.672992    0.566860    11.00000   -1.20000
AFIX   0
C25   1    0.169158    0.506318    0.475975    10.50000    0.08494    0.10617 =
         0.14059   -0.04111   -0.01996    0.00396
C25'  1    0.169158    0.506318    0.475975    10.50000    0.08494    0.10617 =
         0.14059   -0.04111   -0.01996    0.00396
N1    3    0.503546    0.563605    0.415867    11.00000    0.05185    0.05025 =
         0.04586   -0.00156    0.00018    0.01096
AFIX  43
H1    2    0.518483    0.536327    0.442167    11.00000   -1.20000
AFIX   0
N2    3    0.415642    0.640480    0.547118    11.00000    0.05641    0.03716 =
         0.04301    0.00363    0.00516    0.00598
AFIX  43
H2A   2    0.409001    0.672084    0.523170    11.00000   -1.20000
AFIX   0
N3    3    0.399908    0.635638    0.619350    11.00000    0.04201    0.04639 =
         0.04344   -0.00248    0.00696    0.00433
O1    4    0.449943    0.548495    0.546461    11.00000    0.09072    0.04215 =
         0.05668    0.00835    0.01950    0.02094
O2    4    0.490703    0.649746    0.661045    11.00000    0.04341    0.12921 =
         0.07240   -0.01133   -0.00132    0.00232
PART    1
F1    5    0.148709    0.528675    0.419729    21.00000    0.23082    0.10858 =
         0.25217   -0.00469   -0.20491   -0.00003
F2    5    0.127847    0.493560    0.518408    21.00000    0.10982    0.36656 =
         0.27513   -0.24405    0.09843   -0.14755
F3    5    0.188987    0.457713    0.453365    21.00000    0.09774    0.10648 =
         0.12048   -0.06302   -0.03735   -0.00892
PART    2
F1'   5    0.175159    0.514871    0.409225   -21.00000    0.11215    0.87506 =
         0.10505   -0.20061   -0.01393   -0.01006
F2'   5    0.119021    0.531593    0.485979   -21.00000    0.07027    0.40499 =
         0.21023   -0.10228   -0.05644    0.01348
F3'   5    0.164486    0.456114    0.494449   -21.00000    0.54094    0.15089 =
         0.57119    0.13618   -0.42364   -0.15573
PART    0
S1    6    0.337411    0.622639    0.734563    11.00000    0.07950    0.10528 =
         0.05785   -0.02250    0.02632   -0.02991
CL1   7    0.524690    0.625086    0.110581    11.00000    0.17640    0.13797 =
         0.04990    0.01568    0.03617    0.01503
HKLF    4
REM  8-F
REM R1 =  0.0731 for   3054 Fo > 4sig(Fo)  and  0.1314 for all   4968 data
REM    345 parameters refined using     14 restraints
END
WGHT      0.1132      0.0000
REM Highest difference peak  0.530,  deepest hole -0.299,  1-sigma level  0.048
Q1    1   0.3636  0.5926  0.6513  11.00000  0.05    0.53
Q2    1   0.5625  0.6474  0.1353  11.00000  0.05    0.36
Q3    1   0.1623  0.6166  0.4075  11.00000  0.05    0.34
Q4    1   0.4905  0.6951  0.6720  11.00000  0.05    0.33
Q5    1   0.1719  0.5678  0.4453  11.00000  0.05    0.28
;
