# Supplementary material for: 5-Chloro-N-{4-oxo-2-[4-(trifluoro­meth­yl)phen­yl]-1,3-thia­zolidin-3-yl}-3-phenyl-1H-indole-2-carboxamide
Source: Acta Crystallogr Sect E Struct Rep Online. 2012 Sep 22;68(Pt 10):o2969–70. doi: 10.1107/S1600536812039347 (PMC3470337; doi:10.1107/S1600536812039347)
Supplement: Supplementary file 2 [file e-68-o2969-Isup2.hkl]

# 
# h,k,l, Fc-squared, Fo-squared, sigma(Fo-squared) and status flag 
# 
data_I
_shelx_title ' 8-F' 
_shelx_refln_list_code          4 
_shelx_F_calc_maximum      652.19 
_exptl_crystal_F_000      4224.00 
_reflns_d_resolution_high  0.7965 
 
loop_ 
 _symmetry_equiv_pos_as_xyz 
 'x, y, z' 
 '-x, -y+1/2, z' 
 '-y+3/4, x+1/4, z+1/4' 
 'y+1/4, -x+1/4, z+1/4' 
 'x+1/2, y+1/2, z+1/2' 
 '-x+1/2, -y+1, z+1/2' 
 '-y+5/4, x+3/4, z+3/4' 
 'y+3/4, -x+3/4, z+3/4' 
 '-x, -y, -z' 
 'x, y-1/2, -z' 
 'y-3/4, -x-1/4, -z-1/4' 
 '-y-1/4, x-1/4, -z-1/4' 
 '-x+1/2, -y+1/2, -z+1/2' 
 'x+1/2, y, -z+1/2' 
 'y-1/4, -x+1/4, -z+1/4' 
 '-y+1/4, x+1/4, -z+1/4' 
 
_cell_length_a    22.9020 
_cell_length_b    22.9020 
_cell_length_c    18.3260 
_cell_angle_alpha  90.000 
_cell_angle_beta   90.000 
_cell_angle_gamma  90.000 
 
_shelx_F_squared_multiplier     1.000 
 
loop_ 
 _refln_index_h 
 _refln_index_k 
 _refln_index_l 
 _refln_F_squared_calc 
 _refln_F_squared_meas 
 _refln_F_squared_sigma 
 _refln_observed_status 
   0   2   0      247.40      317.63    152.45 o 
   2   2   0      184.10      575.19    147.97 o 
  -2   4   0   120215.81   119686.10    633.09 o 
   0   4   0    80752.51    95742.63    560.01 o 
   2   4   0   425347.84   403620.00   3705.38 o 
   4   4   0   177126.55   166090.50    878.09 o 
  -2   6   0    62604.61    66293.26    427.17 o 
   0   6   0    25856.18    30196.23    285.67 o 
   2   6   0    44514.74    43734.69    277.49 o 
   4   6   0    12431.06     9132.73    160.15 o 
   6   6   0     7272.16     9669.11    165.03 o 
  -6   8   0       25.36      157.71    118.12 o 
  -4   8   0      190.74      245.02    131.14 o 
  -2   8   0     4610.54     3524.71    168.86 o 
   0   8   0    23049.43    23120.87    363.88 o 
   2   8   0    33951.70    30104.60    216.67 o 
   4   8   0     1877.32     1710.85    118.87 o 
   6   8   0     2236.91     2594.47    118.91 o 
   8   8   0     3151.64     3401.49    123.20 o 
  -8  10   0     9952.48    11507.46    159.95 o 
  -6  10   0      984.82      838.95    128.35 o 
  -4  10   0      195.05      723.33    142.70 o 
  -2  10   0   145824.17   145216.23    466.55 o 
   0  10   0    46952.88    42591.68    286.55 o 
   2  10   0     3261.41     2142.04    119.64 o 
   4  10   0      622.33      718.42    107.77 o 
   6  10   0     1459.16     1116.00    115.97 o 
   8  10   0     3327.46     3364.13    114.23 o 
  10  10   0     1012.67     1141.55    127.89 o 
 -10  12   0      744.46      732.71    130.16 o 
  -8  12   0    11141.45    10172.64    176.59 o 
  -6  12   0    24808.06    25831.72    354.70 o 
  -4  12   0    14782.81    13508.52    220.86 o 
  -2  12   0     7768.37     8018.38    175.95 o 
   0  12   0    13593.78    12740.44    167.68 o 
   2  12   0      153.51      193.80     96.78 o 
   4  12   0    16934.14    15987.01    157.71 o 
   6  12   0     8261.80     8069.29    131.91 o 
   8  12   0     6984.00     6650.79    132.34 o 
  10  12   0    10466.47    10334.11    156.43 o 
  12  12   0        8.72       28.58    122.41 o 
 -12  14   0     9967.82     9916.21    146.15 o 
 -10  14   0       61.47        2.91    116.46 o 
  -8  14   0     1854.37     1474.11    140.48 o 
  -6  14   0    13069.21    11285.67    168.37 o 
  -4  14   0      169.26      396.74    141.69 o 
  -2  14   0    27427.48    24132.86    200.88 o 
   0  14   0      250.98      172.92    127.52 o 
   2  14   0     1437.91     1023.57    120.99 o 
   4  14   0        0.25      152.11    110.34 o 
   6  14   0      691.14      750.25    110.96 o 
   8  14   0     9764.87     9725.01    155.79 o 
  10  14   0      159.40      187.45    128.59 o 
  12  14   0        7.09      133.75    121.49 o 
  14  14   0       59.84       81.91    123.27 o 
 -14  16   0     2481.66     2634.43    140.62 o 
 -12  16   0     4166.64     3647.65    155.54 o 
 -10  16   0     1362.06     1325.73    136.12 o 
  -8  16   0     1170.28      968.41    136.44 o 
  -6  16   0      605.62      568.03    122.37 o 
  -4  16   0     1034.06     1256.29    137.29 o 
  -2  16   0       40.27      183.96    119.90 o 
   0  16   0     1198.69     1236.83    128.62 o 
   2  16   0      834.41      587.05    123.79 o 
   4  16   0    15749.34    14634.96    173.09 o 
   6  16   0     2960.29     2983.54    126.66 o 
   8  16   0     3965.08     3805.37    131.14 o 
  10  16   0     1536.11     1465.42    122.18 o 
  12  16   0     1862.02     2432.46    140.58 o 
  14  16   0     1070.49      925.32    135.13 o 
  16  16   0      577.55      632.89    147.71 o 
 -16  18   0      112.61      272.55    138.15 o 
 -14  18   0        1.03      172.51    142.81 o 
 -12  18   0      312.39      477.17    155.79 o 
 -10  18   0      472.68      506.03    147.55 o 
  -8  18   0       51.78       91.03    143.58 o 
  -6  18   0    12349.72    12305.69    164.43 o 
  -4  18   0     3191.11     3088.39    144.85 o 
  -2  18   0      195.01      293.40    126.95 o 
   0  18   0     2630.30     2855.76    149.13 o 
   2  18   0     2962.46     2757.35    133.44 o 
   4  18   0       12.61       72.30    114.94 o 
   6  18   0      415.83      373.71    130.31 o 
   8  18   0       57.22       -6.54    118.48 o 
  10  18   0      991.30     1096.83    124.20 o 
  12  18   0      384.55      426.83    138.04 o 
  14  18   0     1107.48      922.45    135.32 o 
  16  18   0       12.76      -56.65    134.93 o 
  18  18   0        8.77      246.28    155.90 o 
 -18  20   0        1.10      128.28    154.35 o 
 -16  20   0       38.42      118.26    158.28 o 
 -14  20   0     1290.40     1405.21    172.34 o 
 -12  20   0     1224.67     1205.02    150.37 o 
 -10  20   0      796.66      492.08    153.46 o 
  -8  20   0     6080.56     5128.02    175.33 o 
  -6  20   0     1659.60     1682.13    150.31 o 
  -4  20   0        1.26       29.21    133.09 o 
  -2  20   0     1136.98     1117.32    144.46 o 
   0  20   0     3635.73     3095.47    158.82 o 
   2  20   0       21.54       84.40    132.87 o 
   4  20   0       92.47       66.37    123.77 o 
   6  20   0     5326.78     4421.70    140.48 o 
   8  20   0     2965.66     3328.01    141.61 o 
  10  20   0     3227.83     2858.80    139.07 o 
  12  20   0     1766.10     1618.82    136.95 o 
  14  20   0       17.35      144.52    143.06 o 
  16  20   0      175.96      157.32    164.97 o 
  18  20   0        1.67       79.82    163.61 o 
  20  20   0      465.34      420.88    183.78 o 
 -18  22   0       25.74       23.04    181.55 o 
 -16  22   0      113.76      272.70    185.74 o 
 -14  22   0        0.64       11.86    198.97 o 
 -12  22   0      187.87      110.13    192.93 o 
 -10  22   0      485.84      763.17    157.08 o 
  -8  22   0      396.11      348.47    166.06 o 
  -6  22   0     1756.38     1157.45    145.50 o 
  -4  22   0     5202.30     5191.72    157.78 o 
  -2  22   0      148.12       49.33    150.63 o 
   0  22   0     5607.50     5429.50    164.69 o 
   2  22   0       48.36      115.52    143.97 o 
   4  22   0      579.61      467.47    135.22 o 
   6  22   0        0.63      119.91    136.70 o 
   8  22   0        1.32       89.95    144.74 o 
  10  22   0      623.39      436.34    142.28 o 
  12  22   0       18.41       38.53    139.68 o 
  14  22   0      101.18       87.99    152.01 o 
  16  22   0       42.26       66.86    160.51 o 
  18  22   0      117.25      176.65    181.29 o 
 -14  24   0        3.30      -21.49    203.41 o 
 -12  24   0      640.39      589.23    196.08 o 
 -10  24   0       95.00      292.01    171.23 o 
  -8  24   0      369.05      544.82    164.29 o 
  -6  24   0       55.07      123.12    167.47 o 
  -4  24   0     1524.08     1173.14    184.36 o 
  -2  24   0     1984.17     1678.31    152.52 o 
   0  24   0       90.15      112.93    154.81 o 
   2  24   0      149.05      331.71    145.45 o 
   4  24   0     1064.99      752.17    141.27 o 
   6  24   0        7.00       39.64    162.01 o 
   8  24   0        6.92      224.45    159.37 o 
  10  24   0       12.91      177.52    155.14 o 
  12  24   0       91.00      167.40    160.25 o 
  14  24   0       16.45      100.80    166.08 o 
 -12  26   0        1.88      -34.26    209.66 o 
 -10  26   0      439.75      343.05    176.24 o 
  -8  26   0       28.97      150.92    190.10 o 
  -6  26   0        1.51       58.67    220.34 o 
  -4  26   0       81.91      201.10    195.48 o 
  -2  26   0      509.82      431.28    187.66 o 
   0  26   0       47.92      119.18    171.09 o 
   2  26   0     1153.43     1025.13    181.93 o 
   4  26   0     1115.87     1026.45    170.65 o 
   6  26   0      443.24      452.45    148.43 o 
   8  26   0      734.34      582.72    167.97 o 
  10  26   0        7.65       62.96    164.83 o 
  12  26   0      228.05      256.05    170.35 o 
  -6  28   0        4.51      172.92    209.56 o 
  -4  28   0      356.25      493.43    195.57 o 
  -2  28   0      233.59      142.88    188.81 o 
   0  28   0      251.80      284.70    180.83 o 
   2  28   0        0.01      158.27    176.27 o 
   4  28   0        3.63       85.63    188.95 o 
   6  28   0        2.40      151.12    167.85 o 
  -1   2   1      203.44      547.19    119.55 o 
   1   2   1    18005.12    23915.01    223.51 o 
  -2   3   1     9641.08     9780.44    153.32 o 
   0   3   1     4302.32     5926.23    144.36 o 
   2   3   1     7420.82     9748.62    151.57 o 
  -3   4   1   150218.61   146466.23    717.41 o 
  -1   4   1   102256.58   105875.68    477.59 o 
   1   4   1    42123.37    35301.92    221.98 o 
   3   4   1    88448.00    88873.34    468.53 o 
  -4   5   1    69342.62    63987.71    330.38 o 
  -2   5   1   122939.38   122725.95    801.51 o 
   0   5   1   101606.13    95755.98    361.28 o 
   2   5   1    90352.90    97809.26    302.49 o 
   4   5   1    28842.54    30056.09    194.36 o 
  -5   6   1     1713.20     2122.96     96.66 o 
  -1   6   1    27957.09    28098.94    187.03 o 
   1   6   1    37162.40    37514.60    187.57 o 
   3   6   1    10466.04    12481.64    128.35 o 
   5   6   1    12881.02    14670.69    125.08 o 
  -6   7   1    16468.93    14951.82    119.12 o 
  -4   7   1    11808.68    12104.67    123.56 o 
  -2   7   1    62945.52    64873.57    278.24 o 
   0   7   1    21004.08    21485.03    148.56 o 
   2   7   1    13676.81    13109.08    126.38 o 
   4   7   1    52126.81    52482.10    208.12 o 
   6   7   1     7440.29     7273.91    102.42 o 
  -7   8   1     9652.40    10549.91    110.87 o 
  -5   8   1      728.32      892.11     87.67 o 
  -3   8   1     4299.91     4819.23    102.49 o 
  -1   8   1    68878.20    64096.09    370.83 o 
   1   8   1     2261.77     2866.62     91.63 o 
   3   8   1     5215.13     4387.97     97.90 o 
   5   8   1     3110.06     2614.38     83.88 o 
   7   8   1    14581.12    12019.90    109.59 o 
  -8   9   1     4719.89     4130.31     93.69 o 
  -6   9   1     3323.79     3979.35     94.11 o 
  -4   9   1     5526.81     5579.57    100.04 o 
  -2   9   1        4.51      121.47     81.87 o 
   0   9   1     2816.14     3006.07     88.08 o 
   2   9   1     1859.87     2131.06     84.27 o 
   4   9   1    10509.19     9945.61    108.64 o 
   6   9   1      749.78      869.22     84.44 o 
   8   9   1     8942.88     9170.06    103.96 o 
  -9  10   1      177.99      402.89     81.83 o 
  -7  10   1     7346.41     7550.86     98.69 o 
  -5  10   1     3666.08     3407.50     95.32 o 
  -3  10   1     1817.64     2156.65     91.06 o 
  -1  10   1    41588.15    40883.29    218.00 o 
   1  10   1     3906.03     3944.41     92.42 o 
   3  10   1     1107.39     1406.03     82.59 o 
   5  10   1     6669.16     7336.21     95.59 o 
   7  10   1       78.68      254.79     81.14 o 
   9  10   1      621.39      421.94     79.88 o 
 -10  11   1       17.26       80.89     79.30 o 
  -8  11   1      223.72      187.65     81.67 o 
  -6  11   1      229.24      342.35     81.94 o 
  -4  11   1      680.63      745.13     79.83 o 
  -2  11   1    39240.13    38795.13    167.99 o 
   0  11   1      893.87      973.38     82.82 o 
   2  11   1        2.09       57.98     77.98 o 
   4  11   1      234.09      375.39     81.17 o 
   6  11   1     1099.55     1068.63     78.62 o 
   8  11   1     2965.07     3307.70     86.33 o 
  10  11   1    17580.21    16715.20    120.61 o 
 -11  12   1     2479.62     2681.72     87.53 o 
  -9  12   1     3282.12     2511.70     91.74 o 
  -7  12   1     2863.65     2838.92     91.75 o 
  -5  12   1      843.87      826.95     82.74 o 
  -3  12   1      287.89      356.09     86.24 o 
  -1  12   1     3828.38     3239.02     97.44 o 
   1  12   1    14414.52    14003.61    123.52 o 
   3  12   1     2729.52     2128.68     82.38 o 
   5  12   1     9078.66     8451.36     95.84 o 
   7  12   1     3884.79     4224.21     89.10 o 
   9  12   1     6477.11     5881.61     94.84 o 
  11  12   1        4.47      189.00     83.48 o 
 -12  13   1      224.50      337.36     87.32 o 
 -10  13   1        1.26      210.28     86.00 o 
  -8  13   1     2011.69     1649.62     88.45 o 
  -6  13   1      207.41      335.97     97.05 o 
  -4  13   1       13.00       72.49     85.20 o 
  -2  13   1      108.60      343.24     89.49 o 
   0  13   1      158.78      239.73     82.56 o 
   2  13   1     2973.05     2911.95     84.69 o 
   4  13   1    12899.38    12582.42    111.10 o 
   6  13   1     6221.81     5258.53     89.96 o 
   8  13   1      303.06      246.47     82.54 o 
  10  13   1     2215.24     2371.80     87.58 o 
  12  13   1      287.84      280.20     83.39 o 
 -13  14   1      150.08      188.73     92.76 o 
 -11  14   1     4146.77     3987.31    105.99 o 
  -9  14   1     7058.93     7232.03    106.71 o 
  -7  14   1     2764.30     2740.94     98.11 o 
  -5  14   1      226.68      374.27     82.68 o 
  -3  14   1     3757.43     3973.08    106.02 o 
  -1  14   1     4704.08     4023.64     95.94 o 
   1  14   1      341.96      437.54     85.96 o 
   3  14   1     5077.52     4717.99     89.26 o 
   5  14   1     3257.41     2934.80     86.77 o 
   7  14   1     1799.64     1696.03     80.94 o 
   9  14   1      152.05      221.74     80.78 o 
  11  14   1       32.00      136.44     82.07 o 
  13  14   1      218.92      341.17     97.59 o 
 -14  15   1      850.51      976.95     92.60 o 
 -12  15   1      368.78      486.22     90.99 o 
 -10  15   1       10.14       68.31     98.09 o 
  -8  15   1       35.72      213.80     99.14 o 
  -6  15   1     7036.76     6233.47    113.25 o 
  -4  15   1     5105.75     4814.67    108.09 o 
  -2  15   1     9848.63     9883.88    117.42 o 
   0  15   1      247.56      287.17     85.55 o 
   2  15   1      274.25      379.65     80.32 o 
   4  15   1     1636.47     2040.67     91.58 o 
   6  15   1      797.42      787.04     78.78 o 
   8  15   1      636.13      646.70     78.84 o 
  10  15   1      243.95      306.47     80.38 o 
  12  15   1      322.11      348.81     93.30 o 
  14  15   1      203.44      346.29     96.14 o 
 -15  16   1       77.10      153.15     95.94 o 
 -13  16   1        1.52      129.39     98.12 o 
 -11  16   1     7401.15     6809.27    111.10 o 
  -9  16   1     1405.34     1478.64    101.93 o 
  -7  16   1       13.62      145.57     91.04 o 
  -5  16   1        5.79       55.01     87.92 o 
  -3  16   1       55.92      222.61    100.44 o 
  -1  16   1      653.91      742.35     94.23 o 
   1  16   1       13.96       98.64     86.82 o 
   3  16   1      140.76      253.74     77.55 o 
   5  16   1      679.85      728.02     84.32 o 
   7  16   1      169.64      270.78     81.62 o 
   9  16   1       41.97       83.68     84.65 o 
  11  16   1     1051.19     1165.24     91.30 o 
  13  16   1     4297.36     4076.52    103.91 o 
  15  16   1        1.06       79.21     91.81 o 
 -16  17   1      132.35      231.86    100.74 o 
 -14  17   1      795.37      713.96    101.32 o 
 -12  17   1        1.54      116.43     94.82 o 
 -10  17   1      151.40      189.23     99.48 o 
  -8  17   1       64.21      115.89     99.55 o 
  -6  17   1     1413.63     1525.16     93.79 o 
  -4  17   1     8162.10     6958.03    116.88 o 
  -2  17   1      234.73      228.05     85.48 o 
   0  17   1       13.13       63.10     83.99 o 
   2  17   1     4529.36     3855.75     97.18 o 
   4  17   1       99.82       53.52     81.11 o 
   6  17   1     1278.57     1353.07     86.86 o 
   8  17   1     1141.29      990.03     89.93 o 
  10  17   1       69.52      172.62     89.06 o 
  12  17   1      505.02      573.35     92.61 o 
  14  17   1       61.57       89.70     98.50 o 
  16  17   1      404.86      278.48     98.41 o 
 -17  18   1       97.09      140.90     98.66 o 
 -15  18   1      196.31      218.74    101.21 o 
 -13  18   1      648.30      713.26     99.29 o 
 -11  18   1        6.67       15.74     95.39 o 
  -9  18   1     3015.76     2675.56    110.00 o 
  -7  18   1     2054.91     1643.88    109.77 o 
  -5  18   1     9165.42     7118.62    103.85 o 
  -3  18   1       18.82      162.83     91.38 o 
  -1  18   1      706.05      740.15    101.67 o 
   1  18   1     2488.23     2682.40     98.60 o 
   3  18   1        8.79      129.99     90.51 o 
   5  18   1       69.04      138.17     87.87 o 
   7  18   1     5459.75     5389.07     97.73 o 
   9  18   1      158.29      343.02     86.82 o 
  11  18   1       35.21      121.37     94.96 o 
  13  18   1        3.66       99.18     90.52 o 
  15  18   1       25.38      131.15    100.07 o 
  17  18   1       79.99      107.08    107.45 o 
 -18  19   1        6.15       97.72    118.03 o 
 -16  19   1      104.13      132.01    115.42 o 
 -14  19   1       23.51      106.93    115.19 o 
 -12  19   1       60.24      124.91    102.66 o 
 -10  19   1      159.40      181.35    117.84 o 
  -8  19   1      872.41      916.48    104.74 o 
  -6  19   1      151.12      150.69    106.57 o 
  -4  19   1     2141.29     2003.72    107.63 o 
  -2  19   1     1453.18     1363.22    107.22 o 
   0  19   1     5270.79     5295.28    101.43 o 
   2  19   1       70.74      275.10     95.59 o 
   4  19   1        6.18      127.87     87.97 o 
   6  19   1        9.36      114.99     91.59 o 
   8  19   1      568.68      589.97     96.33 o 
  10  19   1     1463.82     1530.35     97.41 o 
  12  19   1      104.62      159.25     90.34 o 
  14  19   1       11.58      134.13     97.27 o 
  16  19   1      342.99      266.88    105.09 o 
  18  19   1       39.69       62.69    111.19 o 
 -19  20   1        3.40       44.00    115.72 o 
 -17  20   1       57.07      134.92    111.38 o 
 -15  20   1      145.86      266.96    116.21 o 
 -13  20   1       52.36       49.85    115.14 o 
 -11  20   1     1642.52     1975.74    128.26 o 
  -9  20   1     1149.02     1237.11    112.93 o 
  -7  20   1      399.84      306.34    105.64 o 
  -5  20   1     1098.66     1055.56    101.77 o 
  -3  20   1      427.48      483.86     97.74 o 
  -1  20   1      247.82      347.36     93.91 o 
   1  20   1     1852.31     1732.15     98.49 o 
   3  20   1      505.99      387.09     89.60 o 
   5  20   1     2306.78     1956.27     97.02 o 
   7  20   1      144.70      173.64     92.95 o 
   9  20   1       19.64      110.98     93.74 o 
  11  20   1       69.11      213.56     96.14 o 
  13  20   1      186.16      191.37     99.56 o 
  15  20   1        0.14       84.63    108.14 o 
  17  20   1       19.33      149.96    109.25 o 
  19  20   1        5.29       18.37    111.87 o 
 -18  21   1        0.01       68.52    127.20 o 
 -16  21   1        0.17      143.82    134.77 o 
 -14  21   1       45.55       66.48    138.80 o 
 -12  21   1       19.56        4.76    109.44 o 
 -10  21   1      315.37      301.86    103.31 o 
  -8  21   1       18.22       67.84     90.53 o 
  -6  21   1      329.45      392.59    106.72 o 
  -4  21   1       11.28       64.39    113.72 o 
  -2  21   1     1214.00     1267.94    114.49 o 
   0  21   1     2428.07     2265.30    112.49 o 
   2  21   1      193.74      167.08     89.94 o 
   4  21   1      302.18      543.55    100.34 o 
   6  21   1      153.55      216.51     96.07 o 
   8  21   1      224.51      311.50     96.34 o 
  10  21   1      542.31      505.60     96.74 o 
  12  21   1      178.70      290.95    100.27 o 
  14  21   1      357.90      369.71    103.72 o 
  16  21   1        5.21      112.51    110.37 o 
  18  21   1      227.89      328.84    126.65 o 
 -17  22   1        4.65      170.58    126.21 o 
 -15  22   1      195.56      264.43    129.58 o 
 -13  22   1       12.15      138.69    124.97 o 
 -11  22   1      149.73      378.99    109.74 o 
  -9  22   1      500.57      496.29    112.33 o 
  -7  22   1        0.36        8.81    102.76 o 
  -5  22   1     2521.78     2162.43    119.87 o 
  -3  22   1     1062.50     1077.90    108.64 o 
  -1  22   1      951.35      829.16     99.85 o 
   1  22   1     1104.46     1081.17    107.87 o 
   3  22   1      701.51      804.39     96.54 o 
   5  22   1       66.08      230.88     96.92 o 
   7  22   1       78.88      197.06     92.09 o 
   9  22   1        2.54      122.11     96.42 o 
  11  22   1      105.40      201.81    102.53 o 
  13  22   1      259.97      321.17    107.72 o 
  15  22   1       39.98       83.15    112.24 o 
  17  22   1        3.56       46.04    115.03 o 
 -16  23   1      146.51      225.78    127.16 o 
 -14  23   1        1.67       92.50    117.08 o 
 -12  23   1      142.65      -18.96    131.54 o 
 -10  23   1       28.68      310.61    113.19 o 
  -8  23   1      197.58      159.00    113.56 o 
  -6  23   1      326.86      292.64    110.98 o 
  -4  23   1     1302.91     1464.00    107.40 o 
  -2  23   1       61.35      230.54     96.90 o 
   0  23   1      248.25      327.38    110.81 o 
   2  23   1       17.24       89.59    101.90 o 
   4  23   1       34.06      168.05     94.75 o 
   6  23   1        1.22       50.96    102.28 o 
   8  23   1       62.63       68.78    101.50 o 
  10  23   1      127.69      214.73    102.25 o 
  12  23   1        0.79       35.89    106.96 o 
  14  23   1       87.08      240.64    111.78 o 
  16  23   1       63.63      211.17    108.48 o 
 -15  24   1      427.87      521.03    144.04 o 
 -13  24   1      582.68      467.03    136.96 o 
 -11  24   1        0.10       34.62    135.78 o 
  -9  24   1      233.34      156.57    147.57 o 
  -7  24   1        2.32      -38.08    127.31 o 
  -5  24   1     1287.05     1264.72    127.48 o 
  -3  24   1      928.55      985.07    109.10 o 
  -1  24   1      512.63      539.73    120.43 o 
   1  24   1      381.04      386.90    105.88 o 
   3  24   1       16.29       82.47    108.84 o 
   5  24   1      287.41      206.59     97.18 o 
   7  24   1      317.51      342.11    105.08 o 
   9  24   1      147.19      144.13    109.14 o 
  11  24   1       51.53      112.25    113.82 o 
  13  24   1       12.31      128.79    115.71 o 
  15  24   1        6.13      156.39    116.98 o 
 -14  25   1        6.06      124.71    156.46 o 
 -12  25   1       13.33      204.91    156.39 o 
 -10  25   1        0.01       78.48    124.52 o 
  -8  25   1      260.58      330.97    141.57 o 
  -6  25   1      285.40      180.31    129.68 o 
  -4  25   1        6.44      146.78    131.57 o 
  -2  25   1      462.11      421.28    122.60 o 
   0  25   1      127.54      198.71    115.14 o 
   2  25   1      210.46      349.66    120.39 o 
   4  25   1       94.98      197.52    105.25 o 
   6  25   1      197.60      346.86    107.75 o 
   8  25   1      173.42      218.62    114.43 o 
  10  25   1      172.38      187.06    111.94 o 
  12  25   1        8.02      125.16    117.91 o 
  14  25   1       11.25      130.66    116.86 o 
 -11  26   1       26.44      184.11    158.85 o 
  -9  26   1        3.34      193.66    143.28 o 
  -7  26   1        1.85      173.31    130.24 o 
  -5  26   1      106.61      144.63    136.98 o 
  -3  26   1      244.91      382.01    125.06 o 
  -1  26   1       36.56      127.93    115.89 o 
   1  26   1      617.95      648.26    125.35 o 
   3  26   1       10.71      152.77    111.54 o 
   5  26   1        1.36      109.26    101.76 o 
   7  26   1      200.17      203.95    119.44 o 
   9  26   1      334.84      334.79    118.49 o 
  11  26   1       21.14      133.97    120.03 o 
  -8  27   1        0.51      -18.19    133.10 o 
  -6  27   1       60.77      124.26    140.87 o 
  -4  27   1       17.21       37.54    140.39 o 
  -2  27   1       21.10       81.65    133.17 o 
   0  27   1      190.78      173.49    122.56 o 
   2  27   1        1.96      143.12    120.79 o 
   4  27   1       16.36      109.79    114.31 o 
   6  27   1        1.15      116.40    124.51 o 
   8  27   1        9.43       15.57    123.53 o 
  -5  28   1        1.33       73.71    134.29 o 
  -3  28   1       97.04      176.08    136.36 o 
  -1  28   1      286.34      286.03    139.14 o 
   1  28   1       33.73      -15.68    119.31 o 
   3  28   1       45.83       17.41    127.81 o 
   5  28   1       13.48      149.05    119.99 o 
   0   2   2     6320.48     5447.48    130.46 o 
  -1   3   2     1508.21     1073.29    107.11 o 
   1   3   2    20785.72    23515.20    188.37 o 
   3   3   2   127662.84   159063.48    701.60 o 
   0   4   2    28450.46    25372.78    177.70 o 
   2   4   2    11870.66    12385.65    139.20 o 
   4   4   2   102269.18   109534.13    448.07 o 
  -3   5   2     8594.74     7517.14    117.51 o 
  -1   5   2   117892.46   117612.02    479.16 o 
   1   5   2     1889.80     1791.47     98.90 o 
   3   5   2    61508.53    63644.91    224.88 o 
   5   5   2    26832.43    25008.52    176.90 o 
  -4   6   2    83778.37    85437.93    321.90 o 
  -2   6   2   130403.80   135081.30    474.63 o 
   2   6   2     4985.65     6989.42    111.00 o 
   4   6   2     8756.62     9234.87    111.46 o 
   6   6   2    22164.81    21060.18    135.10 o 
  -5   7   2     3740.60     4801.72     99.43 o 
  -3   7   2    23150.15    22891.34    160.29 o 
  -1   7   2     5971.50     7358.76    118.98 o 
   1   7   2     1370.48      940.36     84.83 o 
   3   7   2      314.45      191.30     78.19 o 
   5   7   2      335.86      668.32     77.46 o 
   7   7   2      561.99      880.07     77.76 o 
  -6   8   2     1701.32     2468.52     88.12 o 
  -4   8   2     4831.28     4940.36    109.42 o 
  -2   8   2      906.66     1136.84     96.77 o 
   0   8   2     5844.36     5491.94     98.34 o 
   4   8   2     1183.17     1497.83     84.77 o 
   6   8   2    41180.08    38732.93    172.58 o 
   8   8   2     2876.36     2725.67     86.89 o 
  -7   9   2     6396.55     8086.16    100.79 o 
  -5   9   2    74310.43    78415.51    422.30 o 
  -3   9   2      541.63      637.01     89.52 o 
  -1   9   2    45611.96    44273.61    328.69 o 
   1   9   2     2812.79     2826.75     88.50 o 
   3   9   2      335.09      429.83     77.49 o 
   5   9   2    26707.16    24541.08    138.88 o 
   7   9   2    63865.12    63385.23    291.14 o 
   9   9   2     5898.24     5660.65     92.25 o 
  -8  10   2      608.20      754.35     82.96 o 
  -6  10   2     6960.45     6096.72     98.44 o 
  -4  10   2     4433.80     4273.23     98.18 o 
  -2  10   2     8592.72     8389.21    118.01 o 
   0  10   2     3684.22     3292.35     97.68 o 
   2  10   2     3763.05     3463.48     91.92 o 
   4  10   2     2465.40     2359.10     86.98 o 
   6  10   2     1238.73     1199.37     89.47 o 
   8  10   2     2737.62     3023.74     89.94 o 
  10  10   2     1278.86     1370.72     80.12 o 
  -9  11   2     2254.21     2628.60     91.53 o 
  -7  11   2     7455.76     8459.16     99.12 o 
  -5  11   2    30176.81    28461.90    178.91 o 
  -3  11   2     6008.63     4994.32     96.80 o 
  -1  11   2     3991.26     3077.47    104.82 o 
   1  11   2    11490.95    10268.69    106.97 o 
   3  11   2    13996.76    11594.16    109.96 o 
   5  11   2     8493.94     8660.21    101.27 o 
   7  11   2     2455.55     2297.96     85.00 o 
   9  11   2       33.64      112.33     87.40 o 
  11  11   2      390.83      430.41     89.23 o 
 -10  12   2     3664.91     3291.64     88.15 o 
  -8  12   2     2481.73     2525.12     94.86 o 
  -6  12   2     1181.56     1200.06     91.38 o 
  -4  12   2    13170.90    12931.98    123.39 o 
  -2  12   2      301.87      398.67     89.95 o 
   0  12   2    11546.35    11208.01    114.44 o 
   2  12   2      103.90      235.72     82.03 o 
   4  12   2     4985.24     4617.22     95.82 o 
   6  12   2    12562.46    12589.77    112.99 o 
   8  12   2      415.84      633.17     85.63 o 
  10  12   2      328.86      491.96     86.58 o 
  12  12   2      591.27      500.62     81.85 o 
 -11  13   2      319.52      341.70     83.72 o 
  -9  13   2    11136.44    11311.57    116.29 o 
  -7  13   2     4838.40     4829.90    100.37 o 
  -5  13   2      652.28      619.35     92.28 o 
  -3  13   2     1236.51     1469.88     89.72 o 
  -1  13   2       46.46      147.42     91.36 o 
   1  13   2     3723.43     3909.34     90.63 o 
   3  13   2      880.60      810.28     84.20 o 
   5  13   2       93.20      123.06     80.99 o 
   7  13   2      823.60      814.23     81.58 o 
   9  13   2      529.45      702.40     74.70 o 
  11  13   2     1726.95     1939.41     91.78 o 
  13  13   2      192.51      169.81     83.16 o 
 -12  14   2     2553.49     2589.27     89.27 o 
 -10  14   2      310.88      377.31     92.64 o 
  -8  14   2      403.15      632.20     96.63 o 
  -6  14   2        0.66      125.23     84.25 o 
  -4  14   2      645.59      645.22     91.04 o 
  -2  14   2     5960.62     6786.45    104.59 o 
   0  14   2     4447.84     4838.23     84.81 o 
   2  14   2     6222.39     6587.10     98.76 o 
   4  14   2      496.15      388.88     81.72 o 
   6  14   2      261.01      280.35     81.78 o 
   8  14   2     2023.90     2185.68     84.92 o 
  10  14   2     1307.19     1127.96     87.71 o 
  12  14   2        0.08       10.23     89.18 o 
  14  14   2     4605.61     4523.89     99.72 o 
 -13  15   2     3656.70     3686.00     98.71 o 
 -11  15   2       24.84      113.37     89.41 o 
  -9  15   2      622.52      587.37     80.86 o 
  -7  15   2      448.00      431.22     83.99 o 
  -5  15   2     2057.55     1750.55     98.48 o 
  -3  15   2       14.85       49.59     93.30 o 
  -1  15   2     2371.51     1909.33     94.34 o 
   1  15   2       19.88       95.18     88.47 o 
   3  15   2     1642.97     1830.62     84.68 o 
   5  15   2       15.04       68.36     83.43 o 
   7  15   2     2143.99     1961.71     80.75 o 
   9  15   2     1958.73     1931.83     89.75 o 
  11  15   2     1372.77     1250.02     88.17 o 
  13  15   2     5211.56     4922.19    100.21 o 
  15  15   2      257.13      302.77     99.12 o 
 -14  16   2     1611.92     1588.91    106.06 o 
 -12  16   2      677.26      712.31     88.65 o 
 -10  16   2     1284.62     1126.61    101.26 o 
  -8  16   2     2133.31     1677.42     94.00 o 
  -6  16   2       16.29      179.31     88.06 o 
  -4  16   2     2327.53     2155.80    103.76 o 
  -2  16   2      929.77      803.22     96.16 o 
   0  16   2     4875.08     4578.64    104.68 o 
   2  16   2      129.04      140.93     79.29 o 
   4  16   2       74.66      102.44     83.94 o 
   6  16   2     1835.52     1886.99     87.41 o 
   8  16   2      674.77      706.14     87.17 o 
  10  16   2      984.96      978.61     86.68 o 
  12  16   2       88.71      117.35     88.46 o 
  14  16   2      259.51      242.20     95.63 o 
  16  16   2      246.05      302.90    104.97 o 
 -15  17   2     3330.00     3284.99    118.30 o 
 -13  17   2      623.35      718.40    104.79 o 
 -11  17   2      543.16      754.34    113.33 o 
  -9  17   2       22.00      274.74    104.96 o 
  -7  17   2       36.47      281.06     95.80 o 
  -5  17   2     1795.49     1732.00    106.57 o 
  -3  17   2     1710.79     1488.23    109.58 o 
  -1  17   2       89.31      247.40     94.19 o 
   1  17   2     1149.54     1348.22     88.69 o 
   3  17   2     2009.83     1900.43     86.04 o 
   5  17   2       23.99      160.16     89.26 o 
   7  17   2       21.60      126.74     84.25 o 
   9  17   2     1179.22      937.63     87.34 o 
  11  17   2      321.55      332.53     91.34 o 
  13  17   2     4573.19     3893.58    101.00 o 
  15  17   2        1.91      216.93     97.49 o 
  17  17   2       14.32       98.42    103.99 o 
 -16  18   2      634.37      714.49    114.37 o 
 -14  18   2       25.41      151.48    108.44 o 
 -12  18   2      743.20      753.73    122.76 o 
 -10  18   2      339.72      392.51    108.01 o 
  -8  18   2       60.94       60.14     99.77 o 
  -6  18   2     1268.54     1253.51     96.80 o 
  -4  18   2     6156.18     5539.50    118.45 o 
  -2  18   2     1131.87     1137.16     94.09 o 
   0  18   2      160.32      134.65     89.21 o 
   2  18   2     1121.25     1404.37     87.24 o 
   4  18   2      645.14      649.37     90.15 o 
   6  18   2      851.64     1058.30     89.98 o 
   8  18   2     2031.44     2098.79     90.85 o 
  10  18   2      293.13      342.81     87.23 o 
  12  18   2        4.28      158.10     95.39 o 
  14  18   2      199.78      183.99    103.70 o 
  16  18   2       77.62      180.14     97.57 o 
  18  18   2        0.40      148.38    109.99 o 
 -17  19   2      101.30      170.50    114.23 o 
 -15  19   2        0.64       65.91    104.57 o 
 -13  19   2      156.86      281.80    111.05 o 
 -11  19   2      385.14      627.17    112.39 o 
  -9  19   2     1205.35     1293.95    113.32 o 
  -7  19   2      409.62      487.43     98.43 o 
  -5  19   2      647.92      849.14    106.72 o 
  -3  19   2     1703.10     1709.09     97.34 o 
  -1  19   2      608.72      740.66     88.26 o 
   1  19   2     1120.40      999.75     91.40 o 
   3  19   2      456.14      478.39     98.88 o 
   5  19   2      122.58      293.13     86.56 o 
   7  19   2     2874.03     2484.65     96.74 o 
   9  19   2        2.65      146.87     91.57 o 
  11  19   2      229.53      311.46     87.95 o 
  13  19   2       45.45      143.63     99.46 o 
  15  19   2        5.89       71.47    100.53 o 
  17  19   2      110.78      106.15    109.10 o 
  19  19   2       24.31       19.73    108.24 o 
 -18  20   2       21.09       61.43    114.31 o 
 -16  20   2        6.81       77.83    111.67 o 
 -14  20   2       11.53      146.21    121.80 o 
 -12  20   2       37.90      131.31    115.87 o 
 -10  20   2     2991.59     2502.16    116.93 o 
  -8  20   2       14.01      177.20    103.91 o 
  -6  20   2      198.02      273.57    104.52 o 
  -4  20   2      550.47      709.60    100.96 o 
  -2  20   2      898.61     1055.81     99.16 o 
   0  20   2      571.88      657.78     96.43 o 
   2  20   2      888.83      828.02     90.98 o 
   4  20   2      132.86      255.37     93.96 o 
   6  20   2      108.76      191.21     85.49 o 
   8  20   2     1210.92     1359.77     99.71 o 
  10  20   2     1771.01     1617.84     99.53 o 
  12  20   2       14.46       19.64    100.10 o 
  14  20   2       96.65      189.20     99.67 o 
  16  20   2       62.59      207.53    109.03 o 
  18  20   2      152.85      222.07    111.47 o 
  20  20   2        1.85       30.65    116.54 o 
 -19  21   2        0.05      120.04    139.29 o 
 -17  21   2       95.26      175.28    124.62 o 
 -15  21   2       40.67      133.76    133.53 o 
 -13  21   2       41.15       72.69    118.85 o 
 -11  21   2      261.26      318.84    107.35 o 
  -9  21   2      193.76      177.09    108.03 o 
  -7  21   2      133.60      189.97    108.73 o 
  -5  21   2      729.54      674.53    107.91 o 
  -3  21   2      119.44      165.20    101.22 o 
  -1  21   2      345.40      260.53    100.84 o 
   1  21   2       19.49      131.73     92.32 o 
   3  21   2      340.05      468.98     94.63 o 
   5  21   2      244.10      202.48     93.81 o 
   7  21   2      800.34      770.57     91.77 o 
   9  21   2        0.00       27.40     95.27 o 
  11  21   2       33.38      106.97    104.26 o 
  13  21   2       17.68      180.79    102.50 o 
  15  21   2        0.31       63.49    110.63 o 
  17  21   2      101.53      200.53    114.25 o 
  19  21   2        8.96       98.10    123.20 o 
 -18  22   2        2.59      121.67    135.29 o 
 -16  22   2      134.62       51.13    136.97 o 
 -14  22   2        0.06      212.81    135.05 o 
 -12  22   2       44.69      165.10    116.41 o 
 -10  22   2       71.14      110.48    117.66 o 
  -8  22   2      337.33      300.64    114.17 o 
  -6  22   2     1499.68     1398.85    114.45 o 
  -4  22   2       19.01      133.58    112.32 o 
  -2  22   2      554.82      746.33    110.90 o 
   0  22   2     1305.39     1153.06     97.71 o 
   2  22   2      118.09      303.54     98.42 o 
   4  22   2     1352.58     1448.36    103.30 o 
   6  22   2     1086.87     1124.73    105.05 o 
   8  22   2       18.73      150.50    105.05 o 
  10  22   2       18.63       29.60     98.25 o 
  12  22   2      372.96      350.23    107.84 o 
  14  22   2        0.02      148.20    110.19 o 
  16  22   2       98.71      135.19    118.89 o 
  18  22   2       57.10      189.59    117.76 o 
 -17  23   2      200.31      312.00    140.80 o 
 -15  23   2       16.62      209.79    157.10 o 
 -13  23   2      224.63      197.50    127.99 o 
 -11  23   2       11.00       73.69    132.09 o 
  -9  23   2       45.80      141.18    122.98 o 
  -7  23   2       40.10       95.19    116.08 o 
  -5  23   2      528.68      548.54    122.63 o 
  -3  23   2        7.71      117.82    110.79 o 
  -1  23   2      112.31      126.24    104.29 o 
   1  23   2       11.02      156.56    113.99 o 
   3  23   2      210.51      298.00    110.20 o 
   5  23   2        7.98       72.93    106.72 o 
   7  23   2       16.21       81.70     97.02 o 
   9  23   2      216.28      280.12    101.05 o 
  11  23   2       21.27      127.64    108.07 o 
  13  23   2       60.96      146.54    110.21 o 
  15  23   2       19.09       85.40    113.34 o 
  17  23   2        0.00       26.06    118.90 o 
 -14  24   2       77.32      135.07    142.57 o 
 -12  24   2        7.44       79.40    129.36 o 
 -10  24   2       23.68       41.86    135.94 o 
  -8  24   2       23.24      178.92    126.56 o 
  -6  24   2      138.73      289.63    108.79 o 
  -4  24   2      548.53      464.09    115.22 o 
  -2  24   2       68.98      196.20    110.57 o 
   0  24   2      366.18      329.39    124.93 o 
   2  24   2      619.55      705.51    113.17 o 
   4  24   2      332.70      342.10    100.07 o 
   6  24   2       13.30       43.77    103.92 o 
   8  24   2       73.92      179.23    100.94 o 
  10  24   2       53.13      161.34    107.42 o 
  12  24   2       71.03       44.35    111.20 o 
  14  24   2       24.57       65.85    118.80 o 
 -13  25   2      159.27      215.87    163.34 o 
 -11  25   2       36.91      124.14    131.29 o 
  -9  25   2      155.05      183.94    128.81 o 
  -7  25   2      114.92      120.43    123.96 o 
  -5  25   2       65.04      -11.95    113.66 o 
  -3  25   2       62.26       47.52    124.63 o 
  -1  25   2       56.86      134.10    133.15 o 
   1  25   2      650.44      486.51    109.07 o 
   3  25   2       99.06      110.96    108.51 o 
   5  25   2       42.41      105.18    108.84 o 
   7  25   2      250.45      245.00    115.14 o 
   9  25   2       28.36      170.05    113.57 o 
  11  25   2        3.30       38.29    114.11 o 
  13  25   2       26.55       65.19    119.28 o 
 -12  26   2        0.02       60.43    126.80 o 
 -10  26   2      485.42      409.11    138.57 o 
  -8  26   2        5.57      177.25    130.99 o 
  -6  26   2      153.26      229.69    135.73 o 
  -4  26   2       32.53      109.88    117.18 o 
  -2  26   2       64.23      137.57    130.98 o 
   0  26   2       91.09      235.93    123.95 o 
   2  26   2      345.56      472.82    117.46 o 
   4  26   2        2.55       65.26    103.98 o 
   6  26   2      351.66      329.66    114.53 o 
   8  26   2       69.86      177.00    115.24 o 
  10  26   2      148.16       98.51    108.08 o 
  12  26   2      100.87      130.71    119.87 o 
  -9  27   2        6.45      245.34    157.66 o 
  -7  27   2      157.99      217.55    124.12 o 
  -5  27   2       36.53       98.28    122.82 o 
  -3  27   2        0.43      100.60    139.24 o 
  -1  27   2       17.86       42.88    134.04 o 
   1  27   2        3.33       86.92    127.40 o 
   3  27   2        2.01       82.83    115.46 o 
   5  27   2       28.34       65.14    117.97 o 
   7  27   2       82.33      169.89    118.83 o 
   9  27   2       22.40       89.53    118.36 o 
  -6  28   2       30.60      133.01    141.56 o 
  -4  28   2      122.71      187.16    160.94 o 
  -2  28   2        1.11       96.15    150.57 o 
   0  28   2      156.89      136.03    128.54 o 
   2  28   2        2.69      152.99    144.56 o 
   4  28   2       14.53       86.21    133.93 o 
   6  28   2       10.98      118.70    125.94 o 
   0   1   3    27241.49    26990.29    187.61 o 
  -2   3   3     5688.47     9014.24    134.72 o 
   0   3   3   139585.09   138966.33    672.92 o 
   2   3   3   175893.58   174232.98    630.95 o 
  -3   4   3    30106.31    28565.71    172.03 o 
  -1   4   3    70506.36    75164.66    252.18 o 
   1   4   3      919.00     1547.90     97.22 o 
  -4   5   3    78583.01    76742.17    361.29 o 
  -2   5   3     3649.22     3696.74    109.99 o 
   0   5   3    44988.70    44465.93    256.95 o 
   2   5   3     5410.36     3895.84    101.42 o 
   4   5   3     6815.40     6082.41    101.18 o 
  -5   6   3     1247.29     1643.50     95.43 o 
  -3   6   3     1172.44     1120.05     93.95 o 
  -1   6   3   119863.02   118343.48    320.27 o 
   1   6   3     1917.84     2008.56     90.48 o 
   3   6   3    42447.11    42669.69    205.99 o 
   5   6   3     9792.99     9298.63    110.55 o 
  -6   7   3      394.53      361.95     89.88 o 
  -4   7   3    27244.38    28671.64    163.53 o 
  -2   7   3    46094.26    44490.85    184.89 o 
   0   7   3       99.05      118.63     90.26 o 
   2   7   3     1355.40     1406.83     85.25 o 
   4   7   3        9.58       79.01     76.26 o 
   6   7   3    19761.21    18217.73    125.55 o 
  -7   8   3      306.13      678.13     81.98 o 
  -5   8   3    51689.58    52493.37    434.58 o 
  -3   8   3     3456.50     3244.62     91.32 o 
  -1   8   3      888.93      986.00     85.69 o 
   1   8   3     9015.81     8578.68    109.19 o 
   3   8   3     2519.30     2173.08     86.64 o 
   5   8   3    19640.65    20909.91    127.02 o 
   7   8   3    36595.28    37272.36    205.41 o 
  -8   9   3      371.49      526.25     78.00 o 
  -6   9   3     3994.96     3610.59     97.44 o 
  -4   9   3     5811.47     5431.15    107.31 o 
  -2   9   3    10021.97     8351.40    111.66 o 
   0   9   3    11471.76    13539.28    118.33 o 
   2   9   3     1111.41     1135.93     80.63 o 
   4   9   3        1.58      192.42     74.57 o 
   6   9   3     5832.40     6166.45     89.87 o 
   8   9   3      408.98      442.02     83.29 o 
  -9  10   3     2041.32     1907.46     83.21 o 
  -7  10   3    24053.41    22665.15    131.97 o 
  -5  10   3      764.99      999.05     91.39 o 
  -3  10   3     3334.61     3544.11     99.95 o 
  -1  10   3     3083.58     2563.49     82.26 o 
   1  10   3    28843.62    27756.91    153.25 o 
   3  10   3      339.49      394.48     79.69 o 
   5  10   3    20162.48    20033.41    140.08 o 
   7  10   3     3156.59     3565.18     87.00 o 
   9  10   3      177.61      222.94     80.72 o 
 -10  11   3     1669.36     1716.48     84.69 o 
  -8  11   3      331.61      680.13     81.69 o 
  -6  11   3     8945.85     6535.67    105.36 o 
  -4  11   3     2418.54     2439.08     95.95 o 
  -2  11   3     3206.75     3836.83     96.96 o 
   0  11   3    15820.88    13763.42    109.92 o 
   2  11   3       25.88      216.75     82.71 o 
   4  11   3     6073.86     5955.83     94.36 o 
   6  11   3       78.39       96.19     76.49 o 
   8  11   3       64.82      176.74     76.82 o 
  10  11   3     4206.64     3859.84     90.89 o 
 -11  12   3     2973.55     3251.73     96.64 o 
  -9  12   3      231.74      163.24     88.91 o 
  -7  12   3     4086.92     4075.38     95.96 o 
  -5  12   3     1575.31     1708.47    101.33 o 
  -3  12   3     5814.68     6519.03    100.54 o 
  -1  12   3     5848.69     6622.78    103.33 o 
   1  12   3     3239.20     2825.33     89.86 o 
   3  12   3    13805.46    12362.94    107.04 o 
   5  12   3    17575.59    18439.53    122.71 o 
   7  12   3       98.01      159.98     83.60 o 
   9  12   3     1073.38     1311.84     88.12 o 
  11  12   3     6170.33     5620.39     94.45 o 
 -12  13   3       12.25      156.94     91.80 o 
 -10  13   3      147.97      278.82     91.68 o 
  -8  13   3      446.22      579.16     87.35 o 
  -6  13   3      456.16      435.10     90.06 o 
  -4  13   3        3.03      133.04     90.34 o 
  -2  13   3     4205.03     4792.01     95.11 o 
   0  13   3      239.87      304.79     86.73 o 
   2  13   3     4756.79     4307.27     96.55 o 
   4  13   3      137.75      301.44     83.21 o 
   6  13   3     3578.89     3627.99     94.09 o 
   8  13   3      227.17      367.75     80.04 o 
  10  13   3     4090.27     3617.99     89.52 o 
  12  13   3       25.22      209.32     97.42 o 
 -13  14   3     1444.73     1716.34     96.43 o 
 -11  14   3      828.23      925.92     95.16 o 
  -9  14   3       22.66      133.42     90.61 o 
  -7  14   3      194.23      270.93     96.93 o 
  -5  14   3     1160.45     1361.70     96.30 o 
  -3  14   3     1373.89     1575.70     99.24 o 
  -1  14   3     5640.28     5385.30    101.19 o 
   1  14   3        0.16       91.81     86.21 o 
   3  14   3     1518.53     1877.64     85.02 o 
   5  14   3      728.60      840.30     87.38 o 
   7  14   3       23.80      156.73     82.79 o 
   9  14   3     1016.73     1011.39     89.49 o 
  11  14   3      397.88      398.76     89.73 o 
  13  14   3     5104.19     4965.55     95.44 o 
 -14  15   3      670.51      650.75     93.05 o 
 -12  15   3     2989.49     2608.97     98.29 o 
 -10  15   3     1974.10     1941.90     93.20 o 
  -8  15   3     2631.10     2870.68    101.69 o 
  -6  15   3        9.17      119.22     88.12 o 
  -4  15   3      153.00      192.64     91.69 o 
  -2  15   3     1508.12     1497.76     93.01 o 
   0  15   3      165.34      259.34     81.13 o 
   2  15   3       98.79      139.03     78.24 o 
   4  15   3     4600.43     4279.62     98.69 o 
   6  15   3      916.75      777.98     84.68 o 
   8  15   3      486.59      501.52     83.01 o 
  10  15   3     4672.63     4141.50     92.85 o 
  12  15   3     1435.98     1615.97     93.60 o 
  14  15   3     1103.59     1178.37     85.44 o 
 -15  16   3     1518.90     1418.35     96.91 o 
 -13  16   3     3869.16     3383.75    104.90 o 
 -11  16   3      253.31      327.91     89.57 o 
  -9  16   3       64.26      236.55     95.82 o 
  -7  16   3      257.49      282.05     91.85 o 
  -5  16   3      209.65      363.24     92.97 o 
  -3  16   3     6864.99     6338.58    111.20 o 
  -1  16   3       21.50       49.82     93.42 o 
   1  16   3     6549.73     6381.18    100.00 o 
   3  16   3      513.77      831.02     88.16 o 
   5  16   3     2675.12     2353.96     85.26 o 
   7  16   3       18.21      126.16     84.92 o 
   9  16   3       64.18      252.54     85.96 o 
  11  16   3        2.40       97.72     88.92 o 
  13  16   3      936.68      923.75     94.47 o 
  15  16   3      369.14      435.22     94.28 o 
 -16  17   3      162.86       78.05     99.38 o 
 -14  17   3     2791.13     2746.53    100.56 o 
 -12  17   3     1365.52     1524.15    103.50 o 
 -10  17   3      534.70      611.91    107.91 o 
  -8  17   3     2465.06     2341.53     97.68 o 
  -6  17   3     1798.54     1588.08     98.12 o 
  -4  17   3        6.95      141.77     87.88 o 
  -2  17   3     1018.46     1212.27     97.33 o 
   0  17   3      331.48      475.53     93.35 o 
   2  17   3      333.72      419.97     92.71 o 
   4  17   3     3556.66     3663.48     92.90 o 
   6  17   3     7999.28     8214.23    106.27 o 
   8  17   3     4007.10     3663.74     94.53 o 
  10  17   3        9.67       68.96     85.01 o 
  12  17   3      732.33      764.65     91.66 o 
  14  17   3       72.67      164.12     92.25 o 
  16  17   3       48.76      148.25     98.06 o 
 -17  18   3      661.10      538.43    101.85 o 
 -15  18   3      326.11      589.34    123.92 o 
 -13  18   3       14.19      111.55    101.77 o 
 -11  18   3      370.83      318.99    110.46 o 
  -9  18   3     1178.83     1082.55    105.44 o 
  -7  18   3      124.81      118.87     99.99 o 
  -5  18   3     2220.50     2303.66    100.61 o 
  -3  18   3     3924.44     4114.59    104.94 o 
  -1  18   3      480.41      462.11     93.50 o 
   1  18   3      460.66      560.76     96.10 o 
   3  18   3      740.87      947.88     88.27 o 
   5  18   3        2.14      123.39     92.61 o 
   7  18   3      162.37      210.37     86.39 o 
   9  18   3        7.93       96.50     90.37 o 
  11  18   3      215.86      367.44     88.74 o 
  13  18   3       59.17      160.80     95.03 o 
  15  18   3       43.25       53.69    106.15 o 
  17  18   3       23.36      195.95    104.64 o 
 -18  19   3      168.15      222.53    106.08 o 
 -16  19   3       49.79      203.40    124.02 o 
 -14  19   3      520.93      400.60    104.70 o 
 -12  19   3       55.06       66.55    117.38 o 
 -10  19   3      605.77      528.01    116.48 o 
  -8  19   3     1096.68     1210.97    104.88 o 
  -6  19   3     1961.68     2104.65    103.58 o 
  -4  19   3     1304.88     1347.73    111.26 o 
  -2  19   3      130.87      252.79     97.64 o 
   0  19   3     6901.81     6416.88    110.20 o 
   2  19   3      777.25      869.16     96.94 o 
   4  19   3     1282.76     1030.58     90.03 o 
   6  19   3      985.98      846.98     86.18 o 
   8  19   3       11.02      145.31     88.56 o 
  10  19   3      378.21      473.11     92.61 o 
  12  19   3      139.37      200.81     95.51 o 
  14  19   3      206.56      175.28    103.03 o 
  16  19   3      184.46      234.60    111.09 o 
  18  19   3      171.38      295.23    109.69 o 
 -19  20   3      163.92      231.52    135.38 o 
 -17  20   3       15.96       78.96    119.24 o 
 -15  20   3        0.14       81.81    122.35 o 
 -13  20   3        0.62      135.00    135.94 o 
 -11  20   3       21.16      130.42    125.55 o 
  -9  20   3      140.14      151.25    108.40 o 
  -7  20   3      650.53      520.03    103.49 o 
  -5  20   3      148.23      271.83    103.76 o 
  -3  20   3      418.42      554.18    105.55 o 
  -1  20   3       28.90      102.91    105.13 o 
   1  20   3     1151.99      940.80     94.82 o 
   3  20   3     1440.07     1438.74     86.95 o 
   5  20   3      311.78      455.78     96.15 o 
   7  20   3        8.47       65.46     90.60 o 
   9  20   3      570.16      487.67     96.09 o 
  11  20   3      205.61      154.87     95.57 o 
  13  20   3       28.06       92.77     87.89 o 
  15  20   3      365.44      436.23    101.57 o 
  17  20   3        9.30       59.10    103.15 o 
  19  20   3       99.60      230.13    136.80 o 
 -18  21   3        0.87       22.14    128.29 o 
 -16  21   3        7.43       82.12    127.87 o 
 -14  21   3       85.91      230.42    116.20 o 
 -12  21   3      278.13      421.08    127.61 o 
 -10  21   3      901.63      975.58    118.08 o 
  -8  21   3       20.48      117.87    116.01 o 
  -6  21   3      760.09      718.71    100.43 o 
  -4  21   3     2530.35     2555.55    106.91 o 
  -2  21   3      267.03      383.05    107.17 o 
   0  21   3      243.51      326.18    103.13 o 
   2  21   3      514.01      435.51     95.60 o 
   4  21   3     1462.69     1678.18    104.57 o 
   6  21   3      201.88      206.66     92.69 o 
   8  21   3      934.05      813.60     97.96 o 
  10  21   3      745.64      631.98     97.38 o 
  12  21   3      103.76      187.52     95.03 o 
  14  21   3       99.49      215.27    106.91 o 
  16  21   3      114.01      235.99    105.57 o 
  18  21   3      113.08       74.05    114.75 o 
 -17  22   3        7.65      214.86    133.53 o 
 -15  22   3      217.47      285.25    121.34 o 
 -13  22   3        2.51      143.25    139.06 o 
 -11  22   3      132.12      335.79    114.98 o 
  -9  22   3      108.46      205.17    110.56 o 
  -7  22   3       68.75      159.77    109.21 o 
  -5  22   3       88.14      159.06    101.22 o 
  -3  22   3     1238.21     1049.23     95.56 o 
  -1  22   3      417.98      455.86    108.77 o 
   1  22   3      149.38      267.54    104.77 o 
   3  22   3      521.56      569.57    107.30 o 
   5  22   3      290.53      286.66     94.16 o 
   7  22   3        2.28       88.23     95.77 o 
   9  22   3       63.25      142.49    102.88 o 
  11  22   3        0.01       48.87    106.62 o 
  13  22   3        3.08       93.99    112.20 o 
  15  22   3       99.60      147.56    109.94 o 
  17  22   3        7.30       87.01    113.42 o 
 -16  23   3        6.72        9.86    136.33 o 
 -14  23   3       61.21      208.31    140.56 o 
 -12  23   3      242.22      225.35    137.13 o 
 -10  23   3      161.95      171.46    115.28 o 
  -8  23   3      311.54      301.99    118.51 o 
  -6  23   3        3.96       15.51    110.80 o 
  -4  23   3      256.27      383.85    117.52 o 
  -2  23   3      270.12      329.84    114.39 o 
   0  23   3      847.89      820.91    107.01 o 
   2  23   3      306.15      404.92    102.34 o 
   4  23   3     1789.68     1518.28     99.40 o 
   6  23   3      226.22      235.85     99.68 o 
   8  23   3       86.78      164.47    100.78 o 
  10  23   3        4.40       70.61    108.66 o 
  12  23   3        0.22       88.02    110.94 o 
  14  23   3        5.47       94.36    109.71 o 
  16  23   3       50.96      166.72    123.01 o 
 -15  24   3       25.88      127.79    144.18 o 
 -13  24   3        6.12       57.46    141.01 o 
 -11  24   3       14.15      129.59    112.87 o 
  -9  24   3       15.37      163.91    115.72 o 
  -7  24   3       17.78       65.04    106.69 o 
  -5  24   3      744.65      676.10    126.97 o 
  -3  24   3      164.60      245.30    115.88 o 
  -1  24   3       45.98      210.57    118.26 o 
   1  24   3       76.10      192.82    115.55 o 
   3  24   3      343.14      411.51    102.82 o 
   5  24   3      235.31      254.92    100.02 o 
   7  24   3        0.23      127.48    113.93 o 
   9  24   3      101.18      157.53    111.68 o 
  11  24   3       27.90      141.10    111.95 o 
  13  24   3      144.53      151.16    111.97 o 
  15  24   3       53.13      232.46    123.31 o 
 -12  25   3        2.25      231.63    131.41 o 
 -10  25   3      138.90      145.71    124.15 o 
  -8  25   3      213.13      305.91    126.62 o 
  -6  25   3       89.04       97.11    124.56 o 
  -4  25   3       69.11       19.75    123.20 o 
  -2  25   3        0.02      133.47    123.14 o 
   0  25   3        3.58       97.27    107.68 o 
   2  25   3      251.29      345.08    111.27 o 
   4  25   3      199.60      187.86    111.20 o 
   6  25   3      403.18      455.64    109.67 o 
   8  25   3       25.53      190.27    110.35 o 
  10  25   3       93.43      130.89    109.83 o 
  12  25   3      129.70      122.53    118.91 o 
 -11  26   3      227.37      420.12    137.29 o 
  -9  26   3      172.10      156.39    133.86 o 
  -7  26   3      420.00      409.31    120.43 o 
  -5  26   3      127.60      195.71    113.26 o 
  -3  26   3      159.25      195.02    112.33 o 
  -1  26   3      618.91      520.28    104.88 o 
   1  26   3      136.27      278.65    132.36 o 
   3  26   3        0.01       54.98    116.34 o 
   5  26   3       19.53       74.04    119.25 o 
   7  26   3        8.02       30.52    114.51 o 
   9  26   3       67.15      139.14    115.11 o 
  11  26   3       24.54      148.02    119.41 o 
  -8  27   3       48.75      165.85    125.25 o 
  -6  27   3        0.92      -25.61    126.30 o 
  -4  27   3      122.64      186.03    133.04 o 
  -2  27   3       77.58      200.08    154.19 o 
   0  27   3      406.99      290.02    132.61 o 
   2  27   3       39.09       78.08    130.69 o 
   4  27   3       39.54      168.73    122.65 o 
   6  27   3        4.67       39.89    116.12 o 
   8  27   3        0.04       99.36    113.67 o 
  -5  28   3      134.46      139.93    141.15 o 
  -3  28   3       68.88       95.08    153.16 o 
  -1  28   3       33.81       82.92    160.69 o 
   1  28   3       40.25      169.46    123.76 o 
   3  28   3        8.01       23.42    125.91 o 
   5  28   3       15.53      147.32    124.48 o 
   0   0   4    23994.92    35765.14    372.25 o 
   1   1   4     2169.37     1629.66    103.52 o 
   0   2   4   157911.08   156047.80    662.10 o 
   2   2   4    18043.98    16456.85    137.97 o 
  -1   3   4     2524.06     2791.85    104.34 o 
   1   3   4    20030.83    22568.35    203.07 o 
   3   3   4      405.96      680.23     88.78 o 
  -2   4   4     3611.06     4007.99    102.65 o 
   0   4   4     2485.42     2358.27     96.91 o 
   2   4   4    93096.72    88643.27    297.14 o 
   4   4   4    21800.75    22621.44    144.13 o 
  -3   5   4     9912.77     6884.90    103.47 o 
  -1   5   4    79128.59    87954.91    455.54 o 
   1   5   4    21574.28    18722.72    134.83 o 
   3   5   4     9076.96     9755.35    106.90 o 
   5   5   4     4451.69     2764.75     94.30 o 
  -4   6   4     4473.00     4113.29     97.89 o 
  -2   6   4      310.35      302.22     84.43 o 
   0   6   4     5709.95     5276.39    102.83 o 
   2   6   4    21742.33    24799.37    137.90 o 
   4   6   4       53.62      148.77     74.47 o 
   6   6   4      382.74      740.16     78.67 o 
  -5   7   4      295.99      477.91     82.67 o 
  -3   7   4      694.34     1106.17     89.96 o 
  -1   7   4     8286.20     8444.78    108.69 o 
   1   7   4    19570.16    20959.95    156.37 o 
   3   7   4       78.09      135.57     81.00 o 
   5   7   4     3414.73     3446.03     89.01 o 
   7   7   4    40944.10    39564.03    241.35 o 
  -6   8   4      421.52      805.31     82.86 o 
  -4   8   4    13108.85    12425.37    114.91 o 
  -2   8   4    22356.36    23077.78    134.89 o 
   0   8   4     3319.40     3490.96     95.84 o 
   2   8   4     4193.29     6034.10     96.08 o 
   4   8   4     4840.21     4583.12     87.21 o 
   6   8   4      532.81      473.65     79.76 o 
   8   8   4    10090.67    11604.19    113.79 o 
  -7   9   4    16548.43    15998.41    122.70 o 
  -5   9   4    12270.31    13207.45    120.25 o 
  -3   9   4     7725.29     8641.33    105.97 o 
  -1   9   4        5.17      269.89     85.98 o 
   1   9   4     2199.09     3181.04     97.72 o 
   3   9   4     5916.07     5911.52     96.91 o 
   5   9   4       29.67      166.68     90.81 o 
   7   9   4      780.27      422.46     80.22 o 
   9   9   4      158.46      358.28     85.68 o 
  -8  10   4     4284.46     4540.31     96.57 o 
  -6  10   4    11622.95    11620.21    115.57 o 
  -4  10   4     1331.23     1527.33     85.24 o 
  -2  10   4     4156.71     4190.60     93.21 o 
   0  10   4    23951.08    23612.04    134.22 o 
   2  10   4     4397.87     5796.56     93.31 o 
   4  10   4     4652.78     3911.54     95.54 o 
   6  10   4    10462.83     7865.80     99.58 o 
   8  10   4     5084.63     4618.56     90.44 o 
  10  10   4     3696.21     3502.19     86.08 o 
  -9  11   4        0.27      249.42     88.64 o 
  -7  11   4    21265.56    20646.28    144.33 o 
  -5  11   4     5454.24     5240.40     99.84 o 
  -3  11   4      337.28      236.78     88.50 o 
  -1  11   4      280.95      197.73     89.93 o 
   1  11   4     3255.13     3791.05     89.49 o 
   3  11   4     4020.71     3654.23     99.42 o 
   5  11   4      295.69      612.92     82.48 o 
   7  11   4     2832.40     3056.33     86.71 o 
   9  11   4     1065.56     1103.55     85.08 o 
  11  11   4       83.89      184.74     84.26 o 
 -10  12   4     1887.44     1799.98     95.97 o 
  -8  12   4     4051.72     3280.25     98.09 o 
  -6  12   4      771.72      828.18     88.22 o 
  -4  12   4     2592.13     2380.88     95.25 o 
  -2  12   4     3048.84     3035.28     96.38 o 
   0  12   4      146.21      304.58     79.73 o 
   2  12   4     7025.06     5701.61     91.71 o 
   4  12   4       74.33      347.56     85.84 o 
   6  12   4     2766.72     2499.60     89.80 o 
   8  12   4     4150.16     4125.45     87.95 o 
  10  12   4     1231.88     1207.05     87.66 o 
  12  12   4     5203.70     4535.94     91.16 o 
 -11  13   4     1358.80     1378.88     94.35 o 
  -9  13   4        2.13      134.73     92.40 o 
  -7  13   4     2373.89     2448.02     99.25 o 
  -5  13   4      375.89      346.04     92.37 o 
  -3  13   4       73.35       60.30     89.39 o 
  -1  13   4     1319.97     1457.04     86.27 o 
   1  13   4     1142.92     1290.35     86.40 o 
   3  13   4     6095.41     5915.75     97.20 o 
   5  13   4      282.69      352.53     80.04 o 
   7  13   4      675.10      697.81     86.61 o 
   9  13   4       82.29      139.25     77.96 o 
  11  13   4     1507.09     1353.81     86.30 o 
  13  13   4      269.11      415.05     88.83 o 
 -12  14   4     1704.19     1556.87     92.42 o 
 -10  14   4     2709.43     2853.60    101.63 o 
  -8  14   4     1568.51     1749.68     99.58 o 
  -6  14   4     2862.17     3096.83     99.31 o 
  -4  14   4     2430.68     3065.74     96.37 o 
  -2  14   4     3681.80     3324.93     94.97 o 
   0  14   4     3883.21     3185.92     93.94 o 
   2  14   4     8635.26     9861.02    100.25 o 
   4  14   4     3354.50     3359.20     91.02 o 
   6  14   4      150.45      288.28     83.07 o 
   8  14   4     3151.19     2862.13     95.47 o 
  10  14   4        8.75      133.80     84.36 o 
  12  14   4        6.41      119.98     94.87 o 
  14  14   4       85.43      303.89    100.93 o 
 -13  15   4     2543.32     2248.47    100.51 o 
 -11  15   4     1893.30     1912.54     96.01 o 
  -9  15   4      348.44      641.23    107.85 o 
  -7  15   4     1461.29     1193.15     93.22 o 
  -5  15   4       57.01      229.20     87.65 o 
  -3  15   4     1784.39     1411.35     97.31 o 
  -1  15   4      252.00      404.50     88.53 o 
   1  15   4       18.20       80.92     83.76 o 
   3  15   4     2628.11     2491.26     92.61 o 
   5  15   4      779.41      931.23     79.13 o 
   7  15   4     2396.68     2454.21     93.03 o 
   9  15   4      132.37      211.22     80.28 o 
  11  15   4        0.70      -56.73     91.27 o 
  13  15   4      145.95      247.63     87.81 o 
  15  15   4      253.14      425.63    108.77 o 
 -14  16   4      401.47      101.72    106.59 o 
 -12  16   4       51.17      132.73     99.04 o 
 -10  16   4     1863.10     1625.57    107.69 o 
  -8  16   4      121.09      247.76     90.25 o 
  -6  16   4      702.66      902.43    102.09 o 
  -4  16   4      638.87      651.75     88.91 o 
  -2  16   4     1942.24     2204.04     93.02 o 
   0  16   4      162.84      215.94     86.29 o 
   2  16   4     2241.25     2081.63     89.71 o 
   4  16   4        0.93      126.04     89.58 o 
   6  16   4      623.31      568.11     90.18 o 
   8  16   4     6244.21     6178.06    106.03 o 
  10  16   4      204.80      401.90     89.38 o 
  12  16   4     4708.29     4470.94     98.83 o 
  14  16   4      237.36      334.53     97.40 o 
  16  16   4        4.87       83.46    103.03 o 
 -15  17   4      767.72      783.77    116.35 o 
 -13  17   4     1561.44     1402.37    117.13 o 
 -11  17   4     1786.00     1520.11    102.60 o 
  -9  17   4     4882.60     4182.47    109.43 o 
  -7  17   4        9.77      176.45     95.14 o 
  -5  17   4      223.80      349.46    104.12 o 
  -3  17   4     1004.81      969.63    103.27 o 
  -1  17   4     1728.98     1900.58     97.88 o 
   1  17   4      136.04      221.66     85.33 o 
   3  17   4      420.70      411.74     81.22 o 
   5  17   4      306.42      498.68     89.23 o 
   7  17   4      688.91      681.70     91.99 o 
   9  17   4      267.26      375.24     85.77 o 
  11  17   4      486.99      571.86     92.74 o 
  13  17   4      109.16      247.03     93.63 o 
  15  17   4      190.84      255.41     98.95 o 
  17  17   4       20.69      143.51    112.38 o 
 -16  18   4     1128.34     1089.53    127.68 o 
 -14  18   4      910.68     1129.76    117.97 o 
 -12  18   4        4.26      150.44    107.33 o 
 -10  18   4      150.35      172.91    106.87 o 
  -8  18   4     1654.00     1848.80    105.03 o 
  -6  18   4     3159.71     3169.14    109.19 o 
  -4  18   4      283.51      448.21     92.10 o 
  -2  18   4     2813.41     2738.52    105.11 o 
   0  18   4       53.27       93.29     94.82 o 
   2  18   4        0.90       97.95     88.58 o 
   4  18   4     5292.15     5076.85     99.73 o 
   6  18   4      486.94      616.11     88.90 o 
   8  18   4        0.18       66.59     88.59 o 
  10  18   4      246.81      408.11     92.20 o 
  12  18   4       98.23      257.56     94.89 o 
  14  18   4      510.31      475.54    101.81 o 
  16  18   4        2.56      134.11    111.90 o 
  18  18   4      418.43      502.59    123.95 o 
 -17  19   4      374.92      356.37    129.66 o 
 -15  19   4       11.21      221.00    116.19 o 
 -13  19   4        1.45       51.66    106.76 o 
 -11  19   4      112.72      304.87    105.73 o 
  -9  19   4      169.06      183.06     99.70 o 
  -7  19   4      363.21      402.02     95.16 o 
  -5  19   4       93.48      199.62    103.17 o 
  -3  19   4      288.15      329.89     98.30 o 
  -1  19   4        4.52      154.17     98.32 o 
   1  19   4     2829.69     2495.91    101.16 o 
   3  19   4       15.43      132.75     92.20 o 
   5  19   4     1628.37     1579.78     87.62 o 
   7  19   4        1.95      115.23     87.55 o 
   9  19   4      162.91      376.12     94.06 o 
  11  19   4     2312.66     2074.96    101.95 o 
  13  19   4        0.20      111.05     98.11 o 
  15  19   4      474.17      411.30    106.94 o 
  17  19   4       68.53       32.74    107.24 o 
  19  19   4       53.61       58.88    119.17 o 
 -18  20   4        3.09      251.41    118.35 o 
 -16  20   4        0.40      100.38    120.72 o 
 -14  20   4       27.61      111.95    131.59 o 
 -12  20   4       51.13       55.86    107.36 o 
 -10  20   4      129.22      211.85     94.32 o 
  -8  20   4      433.59      702.27    100.75 o 
  -6  20   4     1873.28     1852.91    103.41 o 
  -4  20   4      125.85      247.64     90.06 o 
  -2  20   4      298.22      191.46     97.71 o 
   0  20   4      184.12      388.11     95.09 o 
   2  20   4      276.70      371.33     92.26 o 
   4  20   4       10.58      108.27     92.42 o 
   6  20   4       82.33      201.19     88.90 o 
   8  20   4      272.31      254.20     90.32 o 
  10  20   4       28.83       72.67     91.79 o 
  12  20   4      114.00      195.34     94.93 o 
  14  20   4       58.70      146.49    105.99 o 
  16  20   4      257.10      223.58    113.71 o 
  18  20   4      192.19      198.56    121.63 o 
  20  20   4        1.26      119.25    125.98 o 
 -17  21   4      139.82      221.13    130.61 o 
 -15  21   4        8.78      108.86    116.76 o 
 -13  21   4      160.04      199.19    126.54 o 
 -11  21   4       28.25      131.81    117.12 o 
  -9  21   4      150.77      169.10    117.70 o 
  -7  21   4       11.18      200.81    109.77 o 
  -5  21   4      253.58      356.27    116.22 o 
  -3  21   4      755.25      687.84    105.19 o 
  -1  21   4       61.36      129.15    109.51 o 
   1  21   4     1724.25     1680.17    106.02 o 
   3  21   4      511.84      527.65    103.16 o 
   5  21   4      248.57      306.59     94.16 o 
   7  21   4      282.47      302.41     94.98 o 
   9  21   4      648.63      578.50     95.47 o 
  11  21   4      237.94      275.55     99.82 o 
  13  21   4       78.92      163.37    109.95 o 
  15  21   4      344.70      383.46    113.22 o 
  17  21   4        3.42      121.61    122.16 o 
 -16  22   4      332.97      340.94    118.49 o 
 -14  22   4      998.90      891.00    127.09 o 
 -12  22   4      311.12      305.00    121.44 o 
 -10  22   4       93.95      218.20    118.49 o 
  -8  22   4      796.89      833.97    124.94 o 
  -6  22   4     1093.83     1134.72    112.80 o 
  -4  22   4       55.41      116.46    106.48 o 
  -2  22   4        0.17       40.66    114.41 o 
   0  22   4       33.11      117.21     93.42 o 
   2  22   4       69.67      108.45     99.36 o 
   4  22   4     1807.88     1682.68    102.32 o 
   6  22   4        6.94      126.78     98.74 o 
   8  22   4      404.10      577.12    100.75 o 
  10  22   4       84.88      109.42    108.16 o 
  12  22   4       49.10       80.95    111.19 o 
  14  22   4       23.32       32.70    117.94 o 
  16  22   4       85.73       22.84    127.90 o 
 -15  23   4      140.26      215.92    123.29 o 
 -13  23   4       42.80      236.86    111.52 o 
 -11  23   4       40.42       74.98    126.00 o 
  -9  23   4        4.43       52.84    115.24 o 
  -7  23   4      323.53      342.05    109.97 o 
  -5  23   4       71.39      118.28    109.42 o 
  -3  23   4       11.56       62.26    106.27 o 
  -1  23   4        1.11       34.32    113.76 o 
   1  23   4        0.94      136.38     98.48 o 
   3  23   4       76.72      218.45    103.51 o 
   5  23   4     1138.98     1110.68    102.32 o 
   7  23   4       39.77      148.60    104.88 o 
   9  23   4       16.57      137.12    102.85 o 
  11  23   4        3.14      169.61    117.39 o 
  13  23   4        7.55       85.88    118.64 o 
  15  23   4        9.24       85.60    128.59 o 
 -14  24   4      110.37       84.64    134.30 o 
 -12  24   4       56.22       88.72    137.75 o 
 -10  24   4       55.98       70.56    126.77 o 
  -8  24   4        0.18       56.09    129.56 o 
  -6  24   4      325.32      247.44    114.41 o 
  -4  24   4      480.26      516.72    116.21 o 
  -2  24   4      112.70      170.72    105.78 o 
   0  24   4      579.73      630.58    108.91 o 
   2  24   4      171.40      281.03    104.75 o 
   4  24   4      208.25      190.48    109.89 o 
   6  24   4      157.24      303.54    105.09 o 
   8  24   4      113.26      153.87    113.96 o 
  10  24   4      118.53      132.98    113.18 o 
  12  24   4       21.88       96.77    128.23 o 
  14  24   4        2.01       51.05    125.14 o 
 -13  25   4      219.87      122.08    141.59 o 
 -11  25   4        7.56       58.69    132.88 o 
  -9  25   4       24.83       75.45    112.48 o 
  -7  25   4      116.70      216.21    122.03 o 
  -5  25   4        6.22      138.05    126.57 o 
  -3  25   4      108.27      191.10    106.24 o 
  -1  25   4      279.32      142.72    118.83 o 
   1  25   4      381.09      474.47    109.37 o 
   3  25   4        0.03       54.28    119.22 o 
   5  25   4      158.26      252.23    106.86 o 
   7  25   4       69.58      193.57    111.39 o 
   9  25   4      417.26      374.97    116.40 o 
  11  25   4      118.69      186.02    116.97 o 
  13  25   4       26.25      127.21    119.25 o 
 -10  26   4       67.88       75.26    142.02 o 
  -8  26   4      137.53      167.58    132.44 o 
  -6  26   4        6.40      194.07    137.49 o 
  -4  26   4       27.23       94.24    115.78 o 
  -2  26   4      175.84      216.81    114.72 o 
   0  26   4        0.75       83.45    109.88 o 
   2  26   4       21.54       49.86    120.46 o 
   4  26   4        1.39       53.09    123.85 o 
   6  26   4      256.16      267.38    120.15 o 
   8  26   4        2.17      116.48    119.51 o 
  10  26   4       26.04       77.75    115.39 o 
  -7  27   4        4.95       91.61    143.40 o 
  -5  27   4       71.47      223.18    137.69 o 
  -3  27   4      381.22      354.82    131.28 o 
  -1  27   4       39.66      236.52    127.09 o 
   1  27   4      309.31      304.65    133.80 o 
   3  27   4      259.36      243.90    125.25 o 
   5  27   4       63.59      207.34    123.12 o 
   7  27   4       18.42       49.32    119.61 o 
  -4  28   4        6.44      116.10    139.67 o 
  -2  28   4       65.69      320.19    149.22 o 
   0  28   4       88.66      145.80    120.91 o 
   2  28   4      162.13      157.23    140.36 o 
   4  28   4       26.02      150.09    137.24 o 
   0   1   5    54544.74    58573.13    210.92 o 
  -1   2   5    70701.88    75105.52    399.34 o 
   1   2   5    28045.72    31971.80    245.08 o 
  -2   3   5     3210.99     3390.74     95.23 o 
   0   3   5    18632.85    19646.91    134.45 o 
   2   3   5     1143.82     1092.12     82.18 o 
  -3   4   5    33502.88    35622.11    177.43 o 
  -1   4   5    31889.81    29396.00    152.42 o 
   1   4   5     6849.02     6172.37    101.03 o 
   3   4   5     4222.52     5240.44    100.18 o 
  -4   5   5     3745.19     4528.85     95.69 o 
  -2   5   5      469.77      904.66     80.56 o 
   0   5   5     2393.47     1935.23     89.75 o 
   2   5   5     1193.62     1636.35     82.09 o 
   4   5   5     1492.18     1536.57     79.39 o 
  -5   6   5      191.59      208.95     75.42 o 
  -3   6   5     1338.21     1508.29     86.58 o 
  -1   6   5    12122.63    14467.50    116.71 o 
   1   6   5      122.14      220.26     81.36 o 
   3   6   5    35549.69    32205.75    178.85 o 
   5   6   5     3575.21     3974.17     95.77 o 
  -6   7   5    37394.95    35349.16    226.33 o 
  -4   7   5     6054.03     6232.92     96.70 o 
  -2   7   5      698.56      982.42     78.50 o 
   0   7   5    20187.42    20255.44    134.71 o 
   2   7   5     1761.35     2074.03     90.14 o 
   4   7   5    16895.43    14782.71    113.50 o 
   6   7   5      180.24      311.85     75.61 o 
  -7   8   5    11050.70    11042.66    104.72 o 
  -5   8   5     6986.73     8023.19    103.15 o 
  -3   8   5    47255.19    48663.14    171.85 o 
  -1   8   5     3453.61     3118.32     85.30 o 
   1   8   5       43.21      387.66     76.30 o 
   3   8   5     2085.92     3196.43     87.22 o 
   5   8   5      424.31      501.59     82.33 o 
   7   8   5     2915.26     3048.16     88.02 o 
  -8   9   5     2282.36     2788.20     90.29 o 
  -6   9   5    22040.12    20814.58    124.17 o 
  -4   9   5      850.20      772.15     83.36 o 
  -2   9   5      107.31      202.83     80.67 o 
   0   9   5     1500.36     1259.71     79.46 o 
   4   9   5     1639.99     1657.39     79.33 o 
   6   9   5     1466.47     1792.05     81.80 o 
   8   9   5     4255.56     3447.83     92.98 o 
  -9  10   5      777.85      920.29     85.84 o 
  -7  10   5     4972.53     4133.09     90.03 o 
  -5  10   5     1225.79     1122.08     88.29 o 
  -3  10   5     3964.51     3606.68     90.12 o 
  -1  10   5    11726.18    12271.60    105.56 o 
   1  10   5     5606.51     5474.43     87.29 o 
   3  10   5        1.31      155.76     76.58 o 
   5  10   5    21326.73    20378.08    120.24 o 
   7  10   5       57.01      182.41     85.62 o 
   9  10   5      865.71      963.04     82.38 o 
 -10  11   5       67.90      143.22     83.88 o 
  -8  11   5     3915.08     3819.26     97.31 o 
  -6  11   5     4040.16     3566.44     95.27 o 
  -4  11   5       10.65      283.52     83.91 o 
  -2  11   5     6993.86     7751.51    102.82 o 
   0  11   5     4146.00     3789.31     90.56 o 
   2  11   5     1519.89     1414.05     86.43 o 
   4  11   5     7024.24     7566.12     97.54 o 
   6  11   5     2715.84     2575.99     89.64 o 
   8  11   5      214.04      314.33     82.98 o 
  10  11   5      438.92      411.93     81.72 o 
 -11  12   5     1054.54     1223.60     91.18 o 
  -9  12   5     2541.60     2363.94     92.31 o 
  -7  12   5     1491.57     1360.18     85.45 o 
  -5  12   5    10071.84     9816.61    103.63 o 
  -3  12   5      533.43      788.05     83.60 o 
  -1  12   5       72.00      249.91     83.32 o 
   1  12   5     3270.75     3176.15     87.62 o 
   3  12   5     1380.37     1351.07     83.04 o 
   5  12   5        2.64       85.23     81.08 o 
   7  12   5       28.77       72.40     78.77 o 
   9  12   5     1787.50     1725.59     85.81 o 
  11  12   5      454.03      466.73     80.70 o 
 -12  13   5      213.64      321.95     91.45 o 
 -10  13   5       26.61      166.12     95.15 o 
  -8  13   5      310.10      262.03     85.53 o 
  -6  13   5      220.56      324.37     91.45 o 
  -4  13   5      643.73      811.00     97.78 o 
  -2  13   5     2022.15     1976.89     93.78 o 
   0  13   5      236.83      340.39     79.84 o 
   2  13   5      382.04      521.01     78.64 o 
   4  13   5      852.20      728.57     82.05 o 
   6  13   5      159.44      314.58     77.47 o 
   8  13   5    13178.11    12072.52    117.81 o 
  10  13   5     1942.86     1645.75     89.00 o 
  12  13   5       42.97      187.25     83.53 o 
 -13  14   5      845.65      797.61     93.91 o 
 -11  14   5      205.94      262.86     88.46 o 
  -9  14   5    12482.93    10800.18    111.44 o 
  -7  14   5     4568.16     4057.37    101.70 o 
  -5  14   5     1040.68      859.63     89.78 o 
  -3  14   5      478.16      708.36    101.35 o 
  -1  14   5      120.48      359.97     82.83 o 
   1  14   5      614.61      580.07     76.57 o 
   3  14   5      929.77      872.88     84.70 o 
   5  14   5     3620.41     3145.89     85.71 o 
   7  14   5      210.57      265.41     81.54 o 
   9  14   5     1190.28     1177.49     85.71 o 
  11  14   5     2048.93     2074.01     92.74 o 
  13  14   5     1202.50     1083.59     89.26 o 
 -14  15   5      565.05      465.81     90.49 o 
 -12  15   5      211.42      409.62     94.52 o 
 -10  15   5        0.08      127.52     96.15 o 
  -8  15   5      751.57      804.64     96.62 o 
  -6  15   5       66.48      210.30     89.04 o 
  -4  15   5      366.09      400.98     85.90 o 
  -2  15   5        2.49       91.77     93.11 o 
   0  15   5     1879.27     2083.21     85.08 o 
   2  15   5     1778.94     1741.44     87.46 o 
   4  15   5     1340.47     1348.70     83.31 o 
   6  15   5      612.70      749.52     84.20 o 
   8  15   5      429.78      375.39     86.77 o 
  10  15   5       14.67      149.82     88.30 o 
  12  15   5      604.97      749.61     92.17 o 
  14  15   5      312.93      489.67     92.81 o 
 -15  16   5      175.52      240.48    106.09 o 
 -13  16   5      246.47      170.26     97.17 o 
 -11  16   5        0.15      108.07    103.73 o 
  -9  16   5      155.89      210.21     87.60 o 
  -7  16   5      113.45      199.42     89.76 o 
  -5  16   5     5590.01     4902.54    105.30 o 
  -3  16   5        7.02       96.29     96.27 o 
  -1  16   5      185.17      208.82     97.48 o 
   1  16   5     3259.82     3119.64     95.92 o 
   3  16   5      585.23      659.50     81.73 o 
   5  16   5     1255.26     1140.54     86.12 o 
   7  16   5      359.55      306.70     82.33 o 
   9  16   5       93.82       69.13     81.51 o 
  11  16   5      176.51      195.49     86.69 o 
  13  16   5      112.81      200.42     90.12 o 
  15  16   5      390.08      493.59    101.69 o 
 -16  17   5      539.37      436.18    106.08 o 
 -14  17   5      326.92      379.08    100.52 o 
 -12  17   5      117.96      129.53    102.21 o 
 -10  17   5       65.44      156.85     90.38 o 
  -8  17   5     2876.49     2926.58     97.50 o 
  -6  17   5      218.47       32.80     96.85 o 
  -4  17   5      403.21      579.57     91.00 o 
  -2  17   5      498.69      501.05     89.96 o 
   0  17   5     1147.37     1215.87     95.08 o 
   2  17   5        1.83       51.95     86.22 o 
   4  17   5      685.96      563.21     91.32 o 
   6  17   5      673.65      814.98     90.02 o 
   8  17   5      754.32      800.86     99.80 o 
  10  17   5     1168.15     1197.58     97.19 o 
  12  17   5       52.04      140.50     91.70 o 
  14  17   5       35.87      127.30     99.71 o 
  16  17   5     1161.64     1208.70    102.05 o 
 -17  18   5        0.14      227.20    114.35 o 
 -15  18   5      233.17      419.39    123.32 o 
 -13  18   5      806.74      725.92    102.89 o 
 -11  18   5      235.61      156.53    108.36 o 
  -9  18   5     1037.24     1028.87     96.74 o 
  -7  18   5      381.60      517.48    105.86 o 
  -5  18   5      582.00      661.84    100.69 o 
  -3  18   5      176.22      318.17     94.23 o 
  -1  18   5      208.29      317.29     98.91 o 
   1  18   5      667.26      653.09     93.13 o 
   3  18   5      456.11      433.13     88.14 o 
   5  18   5     2546.79     2136.54     87.15 o 
   7  18   5      101.79       87.97     95.93 o 
   9  18   5       43.78      299.90     94.55 o 
  11  18   5     1161.09      987.51     92.10 o 
  13  18   5        6.57       78.55     96.78 o 
  15  18   5      960.01     1012.14    102.66 o 
  17  18   5      420.71      304.40    100.69 o 
 -18  19   5      214.01      213.84    113.28 o 
 -16  19   5        2.76       77.75    114.13 o 
 -14  19   5      890.04      816.73    114.88 o 
 -12  19   5        8.28      143.67    105.55 o 
 -10  19   5      190.87      211.99    112.63 o 
  -8  19   5     1366.21     1411.29     99.06 o 
  -6  19   5      683.32      926.87     97.94 o 
  -4  19   5      713.47      683.45     95.39 o 
  -2  19   5     1783.43     1665.64     98.68 o 
   0  19   5     1636.49     1958.98    103.01 o 
   2  19   5     1699.49     1338.10     90.42 o 
   4  19   5        0.09       84.02     85.18 o 
   6  19   5      313.55      345.21     96.08 o 
   8  19   5      156.45      320.30     93.76 o 
  10  19   5      584.75      572.96     93.43 o 
  12  19   5       31.31      103.53     94.50 o 
  14  19   5       14.92      170.65     99.45 o 
  16  19   5       44.76      119.91    113.53 o 
  18  19   5       19.97      177.68    120.79 o 
 -19  20   5      140.88      121.61    151.42 o 
 -17  20   5       79.63      153.59    112.99 o 
 -15  20   5      105.96      153.26    124.66 o 
 -13  20   5      543.77      587.47    115.26 o 
 -11  20   5        1.41      141.54    103.93 o 
  -9  20   5     2291.85     1940.91    107.64 o 
  -7  20   5      327.58      392.40    106.40 o 
  -5  20   5       24.33      137.88     93.80 o 
  -3  20   5       55.74      104.50     96.82 o 
  -1  20   5        0.64      128.28    105.26 o 
   1  20   5      132.70      246.00     91.01 o 
   3  20   5      478.23      425.52     93.24 o 
   5  20   5     1325.22     1282.51    100.11 o 
   7  20   5       16.77       68.10     93.34 o 
   9  20   5      676.93      820.37     92.04 o 
  11  20   5      602.28      652.67    100.87 o 
  13  20   5       37.86      149.51    103.60 o 
  15  20   5      499.44      500.78    105.68 o 
  17  20   5      258.57      242.01    111.68 o 
  19  20   5       30.19      138.07    142.01 o 
 -18  21   5       44.76       62.69    135.45 o 
 -16  21   5      160.07      171.95    127.25 o 
 -14  21   5        1.24       40.43    124.50 o 
 -12  21   5       38.80      208.57    108.64 o 
 -10  21   5       23.59      113.46    101.96 o 
  -8  21   5      809.98      898.05    103.48 o 
  -6  21   5        3.94      148.53    111.72 o 
  -4  21   5     2971.11     2789.98    108.18 o 
  -2  21   5      136.71      213.99     92.81 o 
   0  21   5     1210.20     1115.76    103.15 o 
   2  21   5      634.78      645.02    105.52 o 
   4  21   5      534.95      587.52     96.37 o 
   6  21   5      413.51      521.15    101.37 o 
   8  21   5      993.33     1065.88    102.77 o 
  10  21   5        0.04       74.42     97.13 o 
  12  21   5        0.06      160.53    101.69 o 
  14  21   5      945.58      768.11    108.71 o 
  16  21   5      408.64      430.94    114.59 o 
  18  21   5       38.04      113.55    128.18 o 
 -17  22   5      145.70      136.57    142.96 o 
 -15  22   5     1011.63      861.62    135.62 o 
 -13  22   5        2.33      140.38    125.00 o 
 -11  22   5      924.69      788.63    109.11 o 
  -9  22   5      387.40      369.70    103.90 o 
  -7  22   5     1655.04     1450.38    114.87 o 
  -5  22   5        0.58       98.26     99.83 o 
  -3  22   5      955.07     1130.52    101.11 o 
  -1  22   5      129.43      184.71    106.30 o 
   1  22   5       16.67      121.01    103.09 o 
   3  22   5      376.58      428.08     98.67 o 
   5  22   5        9.58      105.81     99.04 o 
   7  22   5       80.97       79.80     99.66 o 
   9  22   5      203.64      263.90     99.82 o 
  11  22   5       47.24      158.32    104.26 o 
  13  22   5      517.62      674.01    111.55 o 
  15  22   5       21.25      172.49    110.27 o 
  17  22   5        1.08      166.03    134.45 o 
 -16  23   5       23.42      108.33    133.75 o 
 -14  23   5       55.80       70.70    124.66 o 
 -12  23   5        4.81      154.35    124.35 o 
 -10  23   5      163.30      120.96    130.39 o 
  -8  23   5      227.73      214.73    114.64 o 
  -6  23   5      134.39      291.78    113.20 o 
  -4  23   5      114.79      287.54    124.18 o 
  -2  23   5      103.61      340.71    119.49 o 
   0  23   5       13.10       68.20     98.64 o 
   2  23   5      458.15      571.93    104.40 o 
   4  23   5       70.55       70.13    102.90 o 
   6  23   5     1102.03     1124.34    112.22 o 
   8  23   5      580.27      587.85    105.74 o 
  10  23   5      206.66      371.80    108.83 o 
  12  23   5       28.26      161.26    113.24 o 
  14  23   5        0.03      136.42    113.07 o 
  16  23   5       83.46      152.83    128.16 o 
 -13  24   5       54.00      173.06    124.98 o 
 -11  24   5      125.28      101.91    144.19 o 
  -9  24   5      368.83      400.38    132.58 o 
  -7  24   5        0.41      140.46    122.68 o 
  -5  24   5       57.12      270.32    118.73 o 
  -3  24   5      374.92      491.73    121.91 o 
  -1  24   5     1059.48     1016.39    115.13 o 
   1  24   5       67.51      166.45    111.88 o 
   3  24   5       22.82      163.50    105.50 o 
   5  24   5      107.79      190.99    110.93 o 
   7  24   5      216.14      243.99    110.91 o 
   9  24   5      222.20      202.37    109.15 o 
  11  24   5       22.77      139.05    108.86 o 
  13  24   5      485.16      434.07    120.02 o 
 -12  25   5       79.87      214.82    141.75 o 
 -10  25   5       40.44      289.56    133.62 o 
  -8  25   5       58.45      156.55    127.66 o 
  -6  25   5       42.47      116.03    123.88 o 
  -4  25   5       79.89      127.34    115.48 o 
  -2  25   5       28.40      113.90    107.97 o 
   0  25   5        6.56      138.41    112.09 o 
   2  25   5      101.87      112.87    107.05 o 
   4  25   5      165.17      282.72    110.94 o 
   6  25   5       57.20       93.12    103.90 o 
   8  25   5      179.42      257.72    110.67 o 
  10  25   5      170.38      233.48    116.82 o 
  12  25   5       37.00      126.68    121.17 o 
  -9  26   5        0.67       60.81    125.61 o 
  -7  26   5       47.39      147.89    121.69 o 
  -5  26   5       10.55        8.57    136.40 o 
  -3  26   5       86.74        8.75    122.96 o 
  -1  26   5      211.01      318.24    117.81 o 
   1  26   5       57.39      127.11    125.31 o 
   3  26   5        3.08      151.85    124.63 o 
   5  26   5        0.60      117.33    121.43 o 
   7  26   5      184.69      151.15    113.46 o 
   9  26   5      149.09      115.26    116.10 o 
  -6  27   5       57.66      192.87    149.00 o 
  -4  27   5        1.49       -6.48    122.58 o 
  -2  27   5        0.40       61.90    118.73 o 
   0  27   5      450.70      397.24    122.75 o 
   2  27   5       36.72      138.35    133.05 o 
   4  27   5        0.08       96.00    122.78 o 
   6  27   5      505.43      431.52    124.49 o 
  -1  28   5      420.84      388.08    122.65 o 
   1  28   5      332.78      413.78    150.03 o 
   1   1   6     4701.79     6108.44    101.00 o 
   0   2   6      714.45      667.89     90.77 o 
   2   2   6    57624.34    56233.57    261.40 o 
   1   3   6     6514.65     7990.47    101.79 o 
   3   3   6     6619.46     6605.66     98.54 o 
  -2   4   6     6197.98     3950.17     91.00 o 
   0   4   6    45102.67    44793.34    176.53 o 
   2   4   6    22026.89    19774.30    126.55 o 
   4   4   6      868.02      661.76     81.38 o 
  -3   5   6    34614.15    34057.75    172.01 o 
  -1   5   6     8177.53     7194.57    102.57 o 
   1   5   6     8508.33     8231.44     99.04 o 
   3   5   6    15607.00    14276.40    110.48 o 
   5   5   6      874.18     1131.91     83.22 o 
  -4   6   6       14.44      208.37     79.71 o 
  -2   6   6     2148.37     2928.09     87.46 o 
   0   6   6    14430.66    16246.80    116.09 o 
   2   6   6    12257.15    11913.68    105.67 o 
   4   6   6     4387.07     5110.51     94.89 o 
   6   6   6    12931.79    11769.35    107.11 o 
  -5   7   6     4501.47     4284.47     89.40 o 
  -3   7   6    13303.17    13682.57    135.86 o 
  -1   7   6    22871.14    26006.13    132.62 o 
   1   7   6     4401.58     4057.94     92.12 o 
   3   7   6      922.32      782.38     81.14 o 
   5   7   6     7134.05     7666.07     98.36 o 
   7   7   6      127.67      279.95     86.19 o 
  -6   8   6      464.41      183.78     81.70 o 
  -4   8   6       35.15      212.65     77.04 o 
  -2   8   6     4565.30     6052.71     94.30 o 
   0   8   6     1097.56     1590.04     82.43 o 
   2   8   6      601.69      506.33     79.55 o 
   4   8   6     1762.71     1541.67     79.31 o 
   6   8   6        1.57      127.54     81.92 o 
   8   8   6    10883.57     9723.60    103.92 o 
  -7   9   6     1466.45     1626.93     80.21 o 
  -5   9   6      473.69      672.44     80.91 o 
  -3   9   6       31.21       91.10     80.18 o 
  -1   9   6     5046.36     5532.96     94.80 o 
   1   9   6     3806.12     4119.30     87.82 o 
   3   9   6     2992.64     3120.58     81.92 o 
   5   9   6     2731.63     3123.75     84.20 o 
   7   9   6     7457.42     6160.24    104.64 o 
   9   9   6     4111.95     3925.38     91.64 o 
  -8  10   6     2501.27     2586.42     86.41 o 
  -6  10   6     2289.18     2245.93     82.38 o 
  -4  10   6    10090.04     9167.15    104.20 o 
  -2  10   6     3652.13     4379.11     90.45 o 
   0  10   6     1173.30     1522.20     83.63 o 
   2  10   6       80.23      244.92     80.87 o 
   4  10   6     4508.57     4432.98     85.20 o 
   6  10   6     4942.68     4371.09     84.72 o 
   8  10   6      681.57      926.07     84.63 o 
  10  10   6     4179.69     3893.26     95.56 o 
  -9  11   6      260.51      266.30     93.85 o 
  -7  11   6     3378.11     2829.19     90.13 o 
  -5  11   6      236.54      471.53     84.29 o 
  -3  11   6    17045.99    16437.09    116.34 o 
  -1  11   6    12893.76    13151.17    108.29 o 
   1  11   6      189.99      382.20     79.78 o 
   3  11   6     1798.00     1298.21     82.36 o 
   5  11   6     2698.46     2015.26     82.10 o 
   7  11   6     1220.72     1045.33     83.02 o 
   9  11   6     2283.81     2503.88     92.43 o 
  11  11   6       13.60       55.58     79.99 o 
 -10  12   6      692.01      548.13     85.68 o 
  -8  12   6       36.55       64.42     88.04 o 
  -6  12   6       84.81      196.62     84.27 o 
  -4  12   6      200.38      196.07     85.81 o 
  -2  12   6      113.58      275.91     83.09 o 
   0  12   6    19306.84    19303.14    117.40 o 
   2  12   6      342.07      402.76     80.12 o 
   4  12   6     1843.98     2399.61     86.38 o 
   6  12   6      818.85      726.62     79.84 o 
   8  12   6       65.54      137.52     80.99 o 
  10  12   6        6.67      172.07     87.70 o 
  12  12   6      316.50      232.46     92.54 o 
 -11  13   6      110.65      280.04     90.85 o 
  -9  13   6      856.97      649.10     84.35 o 
  -7  13   6     1239.62     1156.02     93.33 o 
  -5  13   6     1225.29     1192.46     88.68 o 
  -3  13   6     4805.63     4884.76     92.53 o 
  -1  13   6      910.14     1035.52     90.39 o 
   1  13   6      209.57      219.53     82.13 o 
   3  13   6      196.83      323.74     87.24 o 
   5  13   6     1140.94     1094.80     86.06 o 
   7  13   6     3299.16     2989.59     84.71 o 
   9  13   6     3624.44     3675.97     88.67 o 
  11  13   6     1341.89     1573.84     90.69 o 
  13  13   6      269.93      407.87     89.41 o 
 -12  14   6        0.39      148.87     90.89 o 
 -10  14   6      241.83      387.01     94.47 o 
  -8  14   6     1079.82     1047.90     91.86 o 
  -6  14   6       97.81      157.49    100.21 o 
  -4  14   6     1123.12      967.26     86.18 o 
  -2  14   6       42.35      298.50     90.08 o 
   0  14   6      962.89      931.81     79.06 o 
   2  14   6        0.07       87.27     83.00 o 
   4  14   6     3772.71     3423.79     93.90 o 
   6  14   6     3995.78     3698.19     89.35 o 
   8  14   6       97.95      110.33     83.51 o 
  10  14   6      499.95      665.51     81.17 o 
  12  14   6     1494.65     1363.92     89.79 o 
  14  14   6        0.07      106.48     84.18 o 
 -13  15   6      533.68      278.12     87.80 o 
 -11  15   6      219.30      243.39     97.54 o 
  -9  15   6       78.48      161.59     88.89 o 
  -7  15   6       16.07       88.77     89.57 o 
  -5  15   6     2480.86     2616.20    100.97 o 
  -3  15   6      122.13      238.96     88.04 o 
  -1  15   6        0.19       33.58     86.47 o 
   1  15   6        6.95       57.92     80.94 o 
   3  15   6      185.05      140.14     78.63 o 
   5  15   6       35.12       78.19     82.48 o 
   7  15   6     2821.38     2559.75     93.16 o 
   9  15   6      494.61      557.47     86.53 o 
  11  15   6       61.31      148.04     88.42 o 
  13  15   6       63.67      122.19     92.45 o 
  15  15   6      889.03      704.81    101.36 o 
 -14  16   6       91.08      201.07    106.23 o 
 -12  16   6       55.83      128.52     98.67 o 
 -10  16   6     2114.66     2437.56     98.89 o 
  -8  16   6     5509.20     5009.62    104.78 o 
  -6  16   6      601.29      627.45     93.85 o 
  -4  16   6     5980.54     6404.97    111.06 o 
  -2  16   6     2046.41     1807.15    108.68 o 
   0  16   6     6059.00     5926.00    100.98 o 
   2  16   6      289.84      432.28     80.29 o 
   4  16   6      274.01      174.51     83.95 o 
   6  16   6     2336.74     2192.46     86.24 o 
   8  16   6      188.32      334.78     87.30 o 
  10  16   6      163.77      283.24     88.62 o 
  12  16   6     1365.70     1069.26     92.19 o 
  14  16   6      725.72      717.97    102.92 o 
  16  16   6       20.79      172.40    104.14 o 
 -15  17   6       81.46      213.82    105.35 o 
 -13  17   6       16.66       66.22     93.38 o 
 -11  17   6      153.76      157.48    108.90 o 
  -9  17   6      120.79      309.40     96.12 o 
  -7  17   6      141.19      271.78    101.95 o 
  -5  17   6      223.21      162.81     98.11 o 
  -3  17   6     1700.92     1559.55     90.32 o 
  -1  17   6      791.30      783.04    100.29 o 
   1  17   6       40.76      109.92     81.78 o 
   3  17   6     3052.17     2721.80     92.99 o 
   5  17   6     1170.75     1296.03     89.77 o 
   7  17   6      202.60      339.09     90.34 o 
   9  17   6       43.50      138.51     96.15 o 
  11  17   6       22.56      154.33     92.51 o 
  13  17   6       56.81       59.21     91.06 o 
  15  17   6      131.48      245.56    107.03 o 
  17  17   6        0.70      142.06    117.53 o 
 -16  18   6     2264.78     1618.27    130.04 o 
 -14  18   6       82.38      113.94    102.05 o 
 -12  18   6        1.56       35.40    101.24 o 
 -10  18   6      509.00      428.59     94.61 o 
  -8  18   6     1891.03     1704.38    102.17 o 
  -6  18   6      437.13      718.91     99.50 o 
  -4  18   6      485.00      681.60     91.72 o 
  -2  18   6     3941.47     3869.07    108.56 o 
   0  18   6        6.04       65.78     95.99 o 
   2  18   6     1012.93      907.19     93.77 o 
   4  18   6      209.66      264.40     89.93 o 
   6  18   6     1518.42     1332.00     87.97 o 
   8  18   6       96.18      302.94     95.24 o 
  10  18   6      998.63      968.03     96.12 o 
  12  18   6       26.12      125.48    105.17 o 
  14  18   6      509.12      659.10    106.03 o 
  16  18   6       19.33       64.15    104.39 o 
  18  18   6       89.17      135.90    111.16 o 
 -17  19   6        4.35      153.79    121.84 o 
 -15  19   6      541.37      483.09    114.28 o 
 -13  19   6      335.63      273.39    109.62 o 
 -11  19   6      100.84      280.75    112.35 o 
  -9  19   6      142.50      193.42    103.80 o 
  -7  19   6      154.70      263.45     95.37 o 
  -5  19   6       28.40      106.68     94.37 o 
  -3  19   6     1263.11     1088.75    105.25 o 
  -1  19   6      608.38      550.87     96.19 o 
   1  19   6       22.30      139.61     88.50 o 
   3  19   6      644.64      791.67     98.93 o 
   5  19   6     1735.09     1536.41     98.91 o 
   7  19   6      361.56      475.26    101.48 o 
   9  19   6      167.02      177.46     92.56 o 
  11  19   6        4.97       15.57    103.80 o 
  13  19   6      586.93      521.21    104.97 o 
  15  19   6      953.83      854.80    113.37 o 
  17  19   6        0.13       71.79    115.85 o 
  19  19   6       65.57      276.91    130.79 o 
 -18  20   6       66.13      119.28    126.27 o 
 -16  20   6        0.01       89.25    114.94 o 
 -14  20   6      215.71      255.51    120.16 o 
 -12  20   6       15.49      195.16    107.07 o 
 -10  20   6     1095.79     1121.44    111.36 o 
  -8  20   6      260.11      302.31    108.71 o 
  -6  20   6        9.51      194.86    106.11 o 
  -4  20   6        1.38      112.26    102.46 o 
  -2  20   6      183.11      248.26    100.09 o 
   0  20   6     1279.58     1295.78     99.33 o 
   2  20   6     1622.50     1490.92     99.62 o 
   4  20   6      135.41      310.93     99.65 o 
   6  20   6      431.56      464.15     97.79 o 
   8  20   6      220.33      266.57     95.80 o 
  10  20   6       43.77      202.94     98.38 o 
  12  20   6        5.09       53.97    103.01 o 
  14  20   6        4.84      139.50    108.19 o 
  16  20   6      324.68      258.89    110.14 o 
  18  20   6      465.03      479.90    126.05 o 
 -17  21   6        1.84      209.09    131.45 o 
 -15  21   6      323.14      306.72    129.36 o 
 -13  21   6        4.10      125.72    120.27 o 
 -11  21   6       10.78       43.95    109.22 o 
  -9  21   6       16.33      113.68    113.42 o 
  -7  21   6      647.01      758.62    102.70 o 
  -5  21   6     1427.19     1284.76    107.31 o 
  -3  21   6     1444.34     1467.53    110.22 o 
  -1  21   6       13.66      150.37    103.83 o 
   1  21   6      166.81      274.17    104.77 o 
   3  21   6      313.33      301.96    102.24 o 
   5  21   6      245.79      389.24     98.52 o 
   7  21   6        1.38       84.00    100.01 o 
   9  21   6      367.77      482.78     94.70 o 
  11  21   6       43.42      113.29    101.50 o 
  13  21   6        5.54      153.48    108.59 o 
  15  21   6      159.78      267.13    104.56 o 
  17  21   6       38.58      138.27    123.58 o 
 -16  22   6       38.77       57.25    138.18 o 
 -14  22   6      372.75      367.01    129.68 o 
 -12  22   6        0.20      171.54    123.33 o 
 -10  22   6       69.93      144.02    113.24 o 
  -8  22   6       21.34      105.77    111.40 o 
  -6  22   6      633.28      776.77    106.53 o 
  -4  22   6      137.09      344.71    110.90 o 
  -2  22   6      281.67      480.71    107.55 o 
   0  22   6      168.06      328.07     98.53 o 
   2  22   6     1633.77     1716.03    104.97 o 
   4  22   6      246.49      346.19    109.97 o 
   6  22   6      396.58      507.08    103.89 o 
   8  22   6       76.71      189.77    102.47 o 
  10  22   6      354.48      476.85    102.03 o 
  12  22   6      266.88      238.60    100.37 o 
  14  22   6      447.72      481.75    110.46 o 
  16  22   6       41.63      108.09    123.93 o 
 -15  23   6        1.09       78.92    134.54 o 
 -13  23   6       33.62      -17.53    134.97 o 
 -11  23   6      139.54      240.18    114.54 o 
  -9  23   6      242.53      244.63    126.09 o 
  -7  23   6       67.77       80.49    115.58 o 
  -5  23   6      394.35      451.07    108.61 o 
  -3  23   6      267.51      346.22    111.42 o 
  -1  23   6      360.41      441.72    108.68 o 
   1  23   6        0.29       68.63    115.49 o 
   3  23   6      251.64      363.33    106.02 o 
   5  23   6      246.82      228.49     98.41 o 
   7  23   6     1250.26     1178.20    110.91 o 
   9  23   6      182.12      247.79    103.59 o 
  11  23   6       35.28      175.64    110.75 o 
  13  23   6      411.63      450.01    108.43 o 
  15  23   6       15.35       87.78    117.63 o 
 -12  24   6       41.28       73.37    146.50 o 
 -10  24   6      321.90      281.46    125.19 o 
  -8  24   6       75.54       64.58    117.65 o 
  -6  24   6       11.90       30.06    107.73 o 
  -4  24   6       51.64      125.35    114.88 o 
  -2  24   6     1121.37      957.77    115.12 o 
   0  24   6      553.19      589.48    130.61 o 
   2  24   6       68.88      102.80    120.51 o 
   4  24   6       38.30       71.49    108.26 o 
   6  24   6      196.38      204.88    111.78 o 
   8  24   6       79.79      261.55    113.55 o 
  10  24   6       28.10      112.92    105.99 o 
  12  24   6       47.63       86.62    115.94 o 
 -11  25   6      278.21      357.16    148.37 o 
  -9  25   6        6.21       97.18    126.45 o 
  -7  25   6       34.71      115.22    116.15 o 
  -5  25   6        8.23      233.86    126.10 o 
  -3  25   6       51.07      201.61    130.40 o 
  -1  25   6      101.45      199.57    118.60 o 
   1  25   6      150.78      184.04    121.73 o 
   3  25   6       27.54      154.52    116.06 o 
   5  25   6       39.94       99.83    122.63 o 
   7  25   6      154.98      185.69    110.04 o 
   9  25   6        7.08      115.05    116.52 o 
  11  25   6        0.04       99.57    117.60 o 
  -8  26   6      214.64      423.35    121.55 o 
  -6  26   6       81.89      176.89    112.69 o 
  -4  26   6        8.30       74.86    128.45 o 
  -2  26   6      329.01      267.28    124.61 o 
   0  26   6       61.90       -7.37    126.63 o 
   2  26   6       79.01      125.99    110.70 o 
   4  26   6      613.03      523.79    125.32 o 
   6  26   6        1.67        0.33    120.03 o 
   8  26   6       64.38      119.42    122.46 o 
  -5  27   6        5.67       71.08    137.46 o 
  -3  27   6        1.07       44.91    135.91 o 
  -1  27   6        0.04       93.52    121.52 o 
   1  27   6       36.87      147.10    140.65 o 
   3  27   6      185.80      177.45    123.46 o 
   5  27   6       64.67      204.64    123.06 o 
   0   1   7     2235.36     2241.04     80.93 o 
  -1   2   7     3076.22     3508.09     85.69 o 
   1   2   7     2458.21     2351.93     82.73 o 
  -2   3   7      690.15      785.92     77.05 o 
   0   3   7    20160.44    17321.02    121.47 o 
   2   3   7     7765.95     8206.90     95.54 o 
  -3   4   7     1762.98     1768.90     84.94 o 
  -1   4   7     2436.11     2207.65     83.72 o 
   1   4   7    65685.97    67898.77    340.65 o 
   3   4   7     6089.92     6818.51     94.32 o 
  -4   5   7     9773.88     8994.34     95.98 o 
  -2   5   7        8.30       77.32     78.60 o 
   0   5   7      421.71      607.98     78.67 o 
   2   5   7    71895.99    73948.48    371.60 o 
   4   5   7        1.33      215.88     76.42 o 
  -5   6   7        0.20      162.71     77.58 o 
  -3   6   7     6591.13     7621.96     93.95 o 
  -1   6   7     2598.06     2586.76     82.38 o 
   1   6   7     1661.56     1709.99     78.17 o 
   3   6   7       77.00      255.68     79.24 o 
   5   6   7     4880.85     5661.75     93.26 o 
  -6   7   7     2398.25     2528.92     78.44 o 
  -4   7   7     3467.04     2936.46     89.07 o 
  -2   7   7     5680.27     4018.09     88.91 o 
   0   7   7    13304.56    16007.63    121.29 o 
   2   7   7     3278.72     3358.45     82.82 o 
   4   7   7     1039.41      752.82     79.59 o 
   6   7   7      411.42      422.90     75.19 o 
  -7   8   7     1254.20     1373.70     88.79 o 
  -5   8   7     6739.46     5164.78     92.06 o 
  -3   8   7      658.53      889.27     80.45 o 
  -1   8   7       11.95      318.55     72.76 o 
   1   8   7     3779.71     3965.08     87.35 o 
   3   8   7     2496.68     2094.30     88.07 o 
   5   8   7     2999.01     3056.69     86.77 o 
   7   8   7      141.67      174.85     78.71 o 
  -8   9   7    10247.98    10567.62    102.87 o 
  -6   9   7      640.66      565.18     79.32 o 
  -4   9   7    19033.93    17038.64    154.19 o 
  -2   9   7     5668.84     6783.93     89.80 o 
   0   9   7        1.36      195.31     77.39 o 
   2   9   7    16631.70    15554.09    108.29 o 
   4   9   7    22746.10    21186.90    144.65 o 
   6   9   7     5128.63     5473.27     89.71 o 
   8   9   7     2871.41     2576.93     90.69 o 
  -9  10   7       60.75      273.72     83.70 o 
  -5  10   7     2238.01     1751.21     78.59 o 
  -3  10   7      555.33      648.93     83.20 o 
  -1  10   7     3724.52     3967.50     94.22 o 
   1  10   7     1797.28     1952.96     79.72 o 
   3  10   7     3741.87     3641.20     83.79 o 
   5  10   7     4405.31     4446.57     89.93 o 
   7  10   7      240.03      410.41     83.58 o 
   9  10   7     1818.08     1950.82     83.58 o 
 -10  11   7        3.34      124.95     76.48 o 
  -8  11   7     1669.54     1398.01     88.80 o 
  -6  11   7     6853.30     6399.68     97.69 o 
  -4  11   7       23.88      116.72     89.74 o 
  -2  11   7      435.68      588.63     78.29 o 
   0  11   7      195.87      335.67     72.22 o 
   2  11   7       42.87      161.64     79.22 o 
   4  11   7     6654.10     6554.55     93.02 o 
   6  11   7      173.02      226.13     79.04 o 
   8  11   7      854.74      993.56     82.31 o 
  10  11   7     1190.81     1087.33     84.31 o 
 -11  12   7      797.30      698.58     90.67 o 
  -9  12   7        1.92      165.02     83.78 o 
  -7  12   7     3721.93     3627.09     92.71 o 
  -5  12   7      879.33     1205.85     87.17 o 
  -3  12   7      952.14      943.44     83.74 o 
  -1  12   7      294.28      189.07     82.37 o 
   1  12   7     9186.22     7961.19     94.66 o 
   3  12   7      156.88      345.75     84.65 o 
   5  12   7       71.40      171.69     83.18 o 
   7  12   7     1516.10     1514.06     86.19 o 
   9  12   7      732.44      782.50     89.65 o 
  11  12   7      162.31      163.35     87.90 o 
 -12  13   7      320.99      452.90     89.56 o 
 -10  13   7       51.56      159.86     88.93 o 
  -8  13   7     2789.25     2643.15     87.11 o 
  -6  13   7     1792.12     2264.53     85.12 o 
  -4  13   7     2905.57     2902.71     94.67 o 
  -2  13   7     1933.99     2020.88     87.12 o 
   0  13   7     2737.11     2582.51     93.42 o 
   2  13   7     1547.96     1471.04     87.36 o 
   4  13   7     1839.28     1851.77     85.90 o 
   6  13   7     3207.76     3135.30     90.67 o 
   8  13   7      488.38      532.97     90.66 o 
  10  13   7       29.93      129.31     88.20 o 
  12  13   7      380.88      413.80     92.29 o 
 -13  14   7     1883.42     1741.59     99.14 o 
 -11  14   7     4043.37     3866.66    103.07 o 
  -9  14   7      187.83      290.01     97.52 o 
  -7  14   7      506.75      457.08     88.50 o 
  -5  14   7      797.44      970.77     90.76 o 
  -3  14   7      262.49      324.66     86.15 o 
  -1  14   7     2132.59     2244.93     82.56 o 
   1  14   7       59.22      201.35     85.01 o 
   3  14   7     1790.67     1612.61     88.43 o 
   5  14   7      538.17      733.16     83.92 o 
   7  14   7      425.66      491.21     83.78 o 
   9  14   7     1291.99     1137.44     88.44 o 
  11  14   7     6360.34     5836.49    100.02 o 
  13  14   7       99.25      303.14     99.97 o 
 -14  15   7      130.48      182.41     90.35 o 
 -12  15   7       47.26      135.27     93.81 o 
 -10  15   7      270.62      429.58     95.50 o 
  -8  15   7       49.13      218.07     92.21 o 
  -6  15   7      377.21      499.33     95.04 o 
  -4  15   7      155.85      343.74     95.73 o 
  -2  15   7      244.45      313.92     86.01 o 
   0  15   7      655.82      607.10     84.87 o 
   2  15   7        6.84      104.61     77.68 o 
   4  15   7      123.85      237.94     85.51 o 
   6  15   7        3.65       78.21     89.51 o 
   8  15   7     1407.31     1244.60     88.28 o 
  10  15   7      394.18      494.64     92.73 o 
  12  15   7     1047.25     1165.62     89.98 o 
  14  15   7      521.71      376.72     94.87 o 
 -15  16   7       65.98      120.27    105.43 o 
 -13  16   7      710.46      774.80    100.19 o 
 -11  16   7       10.46       73.47    102.42 o 
  -9  16   7       53.76      101.01    107.66 o 
  -7  16   7     9218.33     8010.46    152.62 o 
  -5  16   7       86.95      188.47     99.09 o 
  -3  16   7     4170.47     3707.92     99.32 o 
  -1  16   7     5244.05     5206.07     96.37 o 
   1  16   7      225.52      322.47     81.17 o 
   3  16   7      603.01      670.70     89.23 o 
   5  16   7      276.99      268.18     87.87 o 
   7  16   7      201.36      277.59     88.32 o 
   9  16   7       25.18      181.71     91.45 o 
  11  16   7       95.68      252.51     96.08 o 
  13  16   7      198.05      291.79     96.26 o 
  15  16   7      128.15      239.29    100.32 o 
 -16  17   7      292.12      296.84    106.37 o 
 -14  17   7       31.79       79.60     95.56 o 
 -12  17   7      123.18      143.30    106.29 o 
 -10  17   7        4.20       79.65     99.67 o 
  -8  17   7       26.11       27.88     98.93 o 
  -6  17   7     2214.30     2330.45    106.72 o 
  -4  17   7      477.68      500.56    104.61 o 
  -2  17   7      223.83      230.30     90.90 o 
   0  17   7       99.03      234.72     83.87 o 
   2  17   7      778.94      783.46     92.38 o 
   4  17   7     4347.85     4419.82     97.78 o 
   6  17   7      413.83      492.81     87.71 o 
   8  17   7      236.66      448.47     91.44 o 
  10  17   7      102.41      185.07     92.26 o 
  12  17   7        3.82      121.60     90.67 o 
  14  17   7      139.55      175.34    105.25 o 
  16  17   7      372.43      414.33    106.51 o 
 -17  18   7       10.37      131.94    113.62 o 
 -15  18   7      227.84      274.31    106.21 o 
 -13  18   7       21.40      217.55    107.09 o 
 -11  18   7      184.80      305.63     99.97 o 
  -9  18   7      116.64       81.12    107.29 o 
  -7  18   7      488.38      429.67     95.21 o 
  -5  18   7      345.24      265.42     95.58 o 
  -3  18   7      586.28      580.43    103.08 o 
  -1  18   7     1314.70     1195.49     98.56 o 
   1  18   7        1.45      151.83     94.40 o 
   3  18   7      302.19      319.25     91.49 o 
   5  18   7      251.78      378.17     90.87 o 
   7  18   7     1469.56     1660.37     96.16 o 
   9  18   7       85.65      175.58     93.20 o 
  11  18   7     2610.26     2226.09     99.26 o 
  13  18   7      287.94      246.07     91.92 o 
  15  18   7       44.71       78.16     99.80 o 
  17  18   7      547.49      360.27    117.67 o 
 -18  19   7      382.22      440.21    125.33 o 
 -16  19   7      461.21      494.70    124.07 o 
 -14  19   7      821.01      854.92    120.36 o 
 -12  19   7      280.78      327.54    119.22 o 
 -10  19   7       92.57      137.08    103.91 o 
  -8  19   7     1281.92     1173.16    100.25 o 
  -6  19   7      517.60      502.07    100.57 o 
  -4  19   7      153.64      212.21     97.33 o 
  -2  19   7        5.61       77.23     92.52 o 
   0  19   7     1548.36     1493.61    101.40 o 
   2  19   7      132.26      187.66     92.51 o 
   4  19   7      593.31      573.99     93.60 o 
   6  19   7      643.70      605.26     92.32 o 
   8  19   7        0.08       35.86     94.02 o 
  10  19   7      397.86      433.72     96.93 o 
  12  19   7       10.70       76.74     91.47 o 
  14  19   7      396.02      405.79    102.78 o 
  16  19   7       53.79      101.23    113.68 o 
  18  19   7       78.12      136.79    123.05 o 
 -17  20   7      548.13      524.98    135.55 o 
 -15  20   7      112.78      351.09    104.58 o 
 -13  20   7      562.38      487.58    112.59 o 
 -11  20   7       54.05      148.20    113.02 o 
  -9  20   7      271.38      496.68    108.69 o 
  -7  20   7      698.55      736.01     99.36 o 
  -5  20   7      193.64      322.47     99.99 o 
  -3  20   7      466.91      578.30     98.06 o 
  -1  20   7      350.80      347.69     99.51 o 
   1  20   7      821.98      737.90     94.28 o 
   3  20   7      947.36      803.24    101.52 o 
   5  20   7      458.05      689.16     97.55 o 
   7  20   7      470.51      486.94    102.81 o 
   9  20   7      150.06      352.29    103.74 o 
  11  20   7        7.14       60.13     99.69 o 
  13  20   7        0.87      131.34    104.97 o 
  15  20   7        1.37      177.21    111.31 o 
  17  20   7      634.08      662.16    121.73 o 
 -16  21   7       37.55      175.77    128.15 o 
 -14  21   7        1.22      114.50    126.68 o 
 -12  21   7        6.67       75.19    118.15 o 
 -10  21   7       12.76       33.25     99.00 o 
  -8  21   7       46.43      171.26    110.18 o 
  -6  21   7      458.89      495.28    107.56 o 
  -4  21   7     1005.96     1003.85    104.01 o 
  -2  21   7      516.21      490.19    103.00 o 
   0  21   7      337.22      229.83    104.09 o 
   2  21   7     1412.72     1440.03     98.92 o 
   4  21   7      640.04      531.97     96.97 o 
   6  21   7        0.67       30.42     96.66 o 
   8  21   7      711.59      646.48    101.27 o 
  10  21   7      126.45      216.37     98.61 o 
  12  21   7      208.60      253.75    101.36 o 
  14  21   7       94.67      210.44    110.30 o 
  16  21   7       25.99      184.45    112.53 o 
 -15  22   7        8.75       61.49    124.86 o 
 -13  22   7       77.46      118.62    119.88 o 
 -11  22   7       48.56      139.59    113.76 o 
  -9  22   7      107.79      236.85    112.64 o 
  -7  22   7      416.47      448.72    111.52 o 
  -5  22   7       11.83      105.72    101.35 o 
  -3  22   7      929.74      980.35    102.39 o 
  -1  22   7      221.89      320.53    103.31 o 
   1  22   7      475.47      506.32    111.58 o 
   3  22   7       30.61      115.23    100.44 o 
   5  22   7      236.14      220.86    105.92 o 
   7  22   7        0.11      123.56     97.33 o 
   9  22   7        2.55      109.31    104.35 o 
  11  22   7       86.05      166.75    103.10 o 
  13  22   7        1.45      107.52    107.49 o 
  15  22   7      389.01      391.91    113.82 o 
 -14  23   7       24.35       37.47    122.89 o 
 -12  23   7        4.47      142.31    117.13 o 
 -10  23   7      430.35      457.97    129.59 o 
  -8  23   7        1.81      110.83    110.20 o 
  -6  23   7       25.44       91.44    123.02 o 
  -4  23   7      669.89      704.25    115.65 o 
  -2  23   7      116.77      221.67    120.57 o 
   0  23   7        2.07      168.82    111.80 o 
   2  23   7     1165.46      928.86    110.93 o 
   4  23   7      398.44      384.58    102.72 o 
   6  23   7      884.92      724.58    107.76 o 
   8  23   7       73.00      171.37    112.58 o 
  10  23   7       37.72      105.61    111.89 o 
  12  23   7       39.15      116.25    111.16 o 
  14  23   7       76.88      215.41    121.72 o 
 -13  24   7       39.89      152.23    141.87 o 
 -11  24   7        6.22       24.54    116.40 o 
  -9  24   7      301.49      357.12    110.56 o 
  -7  24   7       85.96      192.72    114.94 o 
  -5  24   7      218.19      205.97    119.51 o 
  -3  24   7      173.80      217.76    124.97 o 
  -1  24   7      191.44      349.29    119.98 o 
   1  24   7      163.23      320.75    118.68 o 
   3  24   7      121.38      151.83    119.39 o 
   5  24   7      114.86      147.18    106.72 o 
   7  24   7       58.73      177.47    109.77 o 
   9  24   7       79.95       57.90    111.94 o 
  11  24   7        1.77       74.68    116.51 o 
  13  24   7       15.81       26.63    123.86 o 
 -10  25   7      399.18      444.62    136.44 o 
  -8  25   7        2.07      169.20    127.94 o 
  -6  25   7       85.09      216.16    133.68 o 
  -4  25   7      287.36      242.53    105.63 o 
  -2  25   7      223.47      378.67    140.03 o 
   0  25   7     1192.74      941.93    130.73 o 
   2  25   7        0.06      -46.45    127.68 o 
   4  25   7        1.71       65.13    118.04 o 
   6  25   7       40.14       69.53    116.75 o 
   8  25   7        0.34      137.92    121.55 o 
  10  25   7       90.20      236.16    117.23 o 
  -7  26   7       68.15       70.77    132.01 o 
  -5  26   7       23.25      205.57    125.68 o 
  -3  26   7        2.01      179.20    135.61 o 
  -1  26   7       36.96       67.25    134.65 o 
   1  26   7        7.68       -3.07    122.91 o 
   3  26   7      168.26      213.06    111.68 o 
   5  26   7      455.88      446.91    121.76 o 
   7  26   7        9.09      166.64    115.53 o 
  -4  27   7       54.88      100.76    119.53 o 
  -2  27   7       10.02      102.01    126.49 o 
   0  27   7      465.58      418.96    128.42 o 
   2  27   7       80.99       46.04    122.16 o 
   4  27   7       10.36      159.62    135.19 o 
   0   0   8    38719.67    38670.92    295.98 o 
   1   1   8     3987.82     4246.84     92.45 o 
   0   2   8     3290.91     3297.33     88.26 o 
   2   2   8     2016.90     2484.88     89.16 o 
  -1   3   8     1922.72     2094.36     88.84 o 
   1   3   8    11661.52    13502.01    106.64 o 
   3   3   8     7633.17     7051.98     94.77 o 
  -2   4   8    13668.73    12479.96    103.71 o 
   0   4   8    50676.60    52124.46    369.40 o 
   2   4   8    13480.30    12010.74    102.28 o 
   4   4   8    10196.08    11085.25    101.73 o 
  -3   5   8    10211.58    11056.40    126.42 o 
  -1   5   8    41701.72    40622.84    216.79 o 
   1   5   8    18304.51    15363.48    113.13 o 
   3   5   8      565.24      859.37     78.08 o 
   5   5   8    24919.69    22325.23    144.19 o 
  -4   6   8      323.28      535.56     79.25 o 
  -2   6   8       49.85      177.27     79.75 o 
   0   6   8      495.90      925.36     84.99 o 
   2   6   8    10506.23    11313.77    102.09 o 
   4   6   8     2221.95     2209.30     76.49 o 
   6   6   8     2018.58     2131.38     83.50 o 
  -5   7   8    18206.03    18671.59    110.94 o 
  -3   7   8       19.17      156.79     78.97 o 
  -1   7   8     5419.43     5544.68     89.09 o 
   1   7   8    21334.11    21476.46    116.33 o 
   3   7   8     1620.84     1920.45     79.97 o 
   5   7   8     1551.64     1981.62     80.61 o 
   7   7   8     1678.89     1725.27     80.11 o 
  -6   8   8     2337.78     2756.57     86.19 o 
  -4   8   8       82.11      115.92     81.41 o 
  -2   8   8      542.22      766.83     82.56 o 
   0   8   8     1588.94     1719.23     73.46 o 
   2   8   8       79.76      170.74     80.87 o 
   4   8   8       37.34      118.73     79.91 o 
   6   8   8      893.25      697.96     77.53 o 
   8   8   8     1421.98     1552.11     80.98 o 
  -7   9   8      138.22      220.76     77.10 o 
  -5   9   8      881.03     1064.94     88.05 o 
  -3   9   8      199.29      256.51     80.50 o 
  -1   9   8     3708.37     4104.61     85.93 o 
   1   9   8      971.29     1234.08     76.87 o 
   3   9   8     2240.66     2428.88     87.68 o 
   5   9   8     1517.69     1773.81     81.33 o 
   7   9   8       51.00       94.55     77.09 o 
   9   9   8        0.22      141.46     78.05 o 
  -8  10   8      479.79      802.76     82.95 o 
  -6  10   8     7308.00     6368.52     94.06 o 
  -4  10   8        2.63      129.72     85.34 o 
  -2  10   8     8512.16     8185.17     97.22 o 
   0  10   8       30.76      187.95     74.47 o 
   2  10   8     1644.90     1486.34     81.29 o 
   4  10   8     8801.63     8236.53     90.31 o 
   6  10   8     4239.70     3983.29     86.81 o 
   8  10   8      140.13      191.55     78.78 o 
  10  10   8      387.65      408.47     88.54 o 
  -9  11   8     5306.60     4779.31     93.89 o 
  -7  11   8     2719.39     2731.44     94.75 o 
  -5  11   8     5858.61     5436.88     91.04 o 
  -3  11   8      923.73      725.04     83.50 o 
  -1  11   8     3175.64     2744.45     84.31 o 
   1  11   8     5334.58     5113.67     88.17 o 
   3  11   8      640.41      564.37     79.54 o 
   5  11   8     5238.94     5127.15     92.94 o 
   7  11   8     2118.00     1842.22     86.69 o 
   9  11   8      581.22      733.97     83.80 o 
  11  11   8       43.72      169.51     83.05 o 
 -10  12   8     1839.25     2035.72     91.48 o 
  -8  12   8      102.69      269.30     88.09 o 
  -6  12   8     1140.39     1188.97     88.35 o 
  -4  12   8     2920.09     2966.19     87.30 o 
  -2  12   8      345.92      360.32     78.72 o 
   0  12   8      239.90      320.77     79.29 o 
   2  12   8       80.94      146.13     80.39 o 
   4  12   8      416.08      629.41     80.80 o 
   6  12   8       22.70      111.42     79.26 o 
   8  12   8      592.48      620.75     85.24 o 
  10  12   8     1470.57     1675.88     90.58 o 
  12  12   8      372.54      471.75     92.16 o 
 -11  13   8     2684.68     2735.99     97.72 o 
  -9  13   8      664.21      421.28     97.01 o 
  -7  13   8     3398.26     2379.49     96.75 o 
  -5  13   8      170.03      260.49     81.36 o 
  -3  13   8       42.95      188.11     83.57 o 
  -1  13   8      537.18      719.37     82.12 o 
   1  13   8     1870.21     1742.42     90.74 o 
   3  13   8       66.12      243.99     81.55 o 
   5  13   8     1276.28     1053.19     86.84 o 
   7  13   8      268.65      590.34     88.38 o 
   9  13   8        5.09      118.96     89.75 o 
  11  13   8       36.07      182.72     89.26 o 
  13  13   8        4.32      176.93     95.20 o 
 -12  14   8      386.57      430.05     96.06 o 
 -10  14   8       93.78      219.85     99.19 o 
  -8  14   8     2201.34     2147.46     91.37 o 
  -6  14   8     1587.65     1623.34     86.71 o 
  -4  14   8      189.52      320.31     84.66 o 
  -2  14   8     6049.87     5937.62     91.88 o 
   0  14   8     1546.81     1491.58     82.14 o 
   2  14   8       33.23       96.24     85.52 o 
   4  14   8      781.71     1020.50     83.53 o 
   6  14   8      718.65      701.02     90.66 o 
   8  14   8      767.66      833.46     86.21 o 
  10  14   8     1002.36      832.58     91.50 o 
  12  14   8      669.35      705.80     92.82 o 
  14  14   8     1029.11      883.09     95.37 o 
 -13  15   8      197.20      179.17     98.01 o 
 -11  15   8      299.27      206.51     90.79 o 
  -9  15   8      690.97      794.89     98.38 o 
  -7  15   8        8.10       98.26     98.92 o 
  -5  15   8     1866.34     1806.17    100.94 o 
  -3  15   8     1026.55     1107.13     87.21 o 
  -1  15   8      147.92      238.22     84.66 o 
   1  15   8     8137.04     7866.98    103.18 o 
   3  15   8     1799.71     1689.70     91.12 o 
   5  15   8      156.09      316.66     85.47 o 
   7  15   8        0.12       34.71     85.08 o 
   9  15   8      135.45      231.80     90.86 o 
  11  15   8        0.32       19.64     83.85 o 
  13  15   8      250.43      292.71     91.37 o 
  15  15   8       42.26      207.05    102.67 o 
 -14  16   8      360.81      344.46     99.24 o 
 -12  16   8      223.68      341.46    107.79 o 
 -10  16   8      682.81      629.67    100.13 o 
  -8  16   8      452.06      578.92    100.62 o 
  -6  16   8      735.91      631.90     92.78 o 
  -4  16   8      163.80      214.63    100.86 o 
  -2  16   8      656.56      699.45     85.64 o 
   0  16   8      858.83      828.93     81.39 o 
   2  16   8        5.87      101.15     91.90 o 
   4  16   8       29.70      178.86     91.56 o 
   6  16   8     7162.53     6441.81     97.97 o 
   8  16   8       13.24      100.16     81.34 o 
  10  16   8     1021.03     1067.42     91.89 o 
  12  16   8      862.00     1044.56    100.91 o 
  14  16   8        4.89      160.81    102.76 o 
  16  16   8      691.21      824.58    115.06 o 
 -15  17   8      133.19      201.30    109.08 o 
 -13  17   8       12.83       95.07     99.01 o 
 -11  17   8      315.23      374.62    100.16 o 
  -9  17   8     2334.13     2309.74    109.64 o 
  -7  17   8     1059.37      956.94    109.80 o 
  -5  17   8      972.35      822.83     97.67 o 
  -3  17   8      731.97      834.69     92.83 o 
  -1  17   8     2207.40     1791.15     98.95 o 
   1  17   8      465.18      570.44     89.41 o 
   3  17   8       63.69      137.08     92.53 o 
   5  17   8        8.44      124.90     92.48 o 
   7  17   8        0.34      128.77     92.79 o 
   9  17   8      522.38      472.12     97.41 o 
  11  17   8      180.75      137.78     99.29 o 
  13  17   8      531.86      641.08    100.35 o 
  15  17   8      415.44      440.29    104.82 o 
  17  17   8        0.65       78.72    110.87 o 
 -16  18   8      319.13      286.14    116.42 o 
 -14  18   8      138.16      299.03    112.75 o 
 -12  18   8      470.56      534.45    107.94 o 
 -10  18   8      205.00      313.36    112.08 o 
  -8  18   8       13.14       97.93     97.66 o 
  -6  18   8      581.58      862.42    105.64 o 
  -4  18   8        4.10      132.84     99.97 o 
  -2  18   8     2829.30     2799.74     99.93 o 
   0  18   8     4034.72     3600.84    100.88 o 
   2  18   8      210.47      349.49     94.67 o 
   4  18   8      384.21      426.79     85.15 o 
   6  18   8      360.86      404.99     89.26 o 
   8  18   8     1250.07     1241.63     93.03 o 
  10  18   8        3.70      113.46     99.89 o 
  12  18   8      300.39      503.62    105.38 o 
  14  18   8        4.82      108.81    104.36 o 
  16  18   8      266.58      303.78    115.84 o 
  18  18   8      150.72      186.66    126.87 o 
 -17  19   8      155.79      141.77    118.36 o 
 -15  19   8      123.99       93.67    112.53 o 
 -13  19   8      346.02      355.70    117.41 o 
 -11  19   8      766.48      756.92    111.60 o 
  -9  19   8      705.26      675.27    102.79 o 
  -7  19   8      296.86      434.87    101.67 o 
  -5  19   8      413.17      402.43     97.56 o 
  -3  19   8       56.10      267.63    109.69 o 
  -1  19   8      727.26      795.52    109.28 o 
   1  19   8        2.99      145.91     92.19 o 
   3  19   8      591.51      700.98     91.50 o 
   5  19   8       51.11      201.10     93.04 o 
   7  19   8        4.52      166.94     94.51 o 
   9  19   8        2.95       41.67     97.82 o 
  11  19   8      865.97      787.21    107.45 o 
  13  19   8       34.52      114.13    108.19 o 
  15  19   8      110.31      136.67    110.18 o 
  17  19   8       20.11      130.80    119.16 o 
  19  19   8      104.04       27.33    126.87 o 
 -18  20   8       19.57      117.63    134.99 o 
 -16  20   8       69.66      115.67    122.78 o 
 -14  20   8      268.49      224.95    112.98 o 
 -12  20   8       96.31       55.09    106.91 o 
 -10  20   8       22.47      220.64    110.54 o 
  -8  20   8      346.98      361.20     98.06 o 
  -6  20   8       47.65       74.84    105.79 o 
  -4  20   8       18.57      135.48    106.28 o 
  -2  20   8       50.17      195.32    101.27 o 
   0  20   8       23.00       79.82    108.33 o 
   2  20   8      188.71      275.76     98.81 o 
   4  20   8     1570.75     1391.52     95.35 o 
   6  20   8      348.42      360.15     97.59 o 
   8  20   8      693.15      662.96     99.95 o 
  10  20   8       22.72      139.39    107.30 o 
  12  20   8        2.34       42.06    103.50 o 
  14  20   8       33.99      182.02    116.44 o 
  16  20   8      283.00      370.48    121.98 o 
  18  20   8        6.69       27.46    123.67 o 
 -15  21   8       90.98      139.37    122.37 o 
 -13  21   8      251.12      314.35    127.16 o 
 -11  21   8        8.86       88.65    118.02 o 
  -9  21   8       75.99      175.07    117.33 o 
  -7  21   8      262.63      189.18    101.46 o 
  -5  21   8      442.76      464.13    106.24 o 
  -3  21   8     2233.60     2046.32    111.93 o 
  -1  21   8       19.64      145.76    101.21 o 
   1  21   8      121.97      310.71    104.42 o 
   3  21   8       80.38      179.79    103.95 o 
   5  21   8       29.80      133.90    102.87 o 
   7  21   8       27.03      154.84    101.37 o 
   9  21   8      167.47      316.23    108.77 o 
  11  21   8      855.06      850.27    106.57 o 
  13  21   8       51.64      108.34    112.67 o 
  15  21   8      101.62      131.85    115.06 o 
 -14  22   8       20.24      132.36    114.28 o 
 -12  22   8      129.20      207.12    133.70 o 
 -10  22   8       82.09       77.51    124.03 o 
  -8  22   8       82.62      242.52    108.36 o 
  -6  22   8       29.51      122.67    109.81 o 
  -4  22   8        0.66       44.85    101.55 o 
  -2  22   8      764.70      547.62     98.79 o 
   0  22   8      475.49      433.85    101.15 o 
   2  22   8      363.23      438.83    106.84 o 
   4  22   8       33.04       76.41    104.31 o 
   6  22   8      208.81      294.27    100.84 o 
   8  22   8        0.16      126.89    106.38 o 
  10  22   8       80.44      131.63    102.77 o 
  12  22   8      128.98       65.27    116.09 o 
  14  22   8        8.08       24.86    115.25 o 
 -13  23   8        0.58       83.20    119.97 o 
 -11  23   8        0.89       54.55    125.05 o 
  -9  23   8      318.83      353.90    118.61 o 
  -7  23   8        6.89      142.18    116.37 o 
  -5  23   8      309.55      340.03    113.72 o 
  -3  23   8        1.91      137.30    100.79 o 
  -1  23   8       72.39      165.89    122.05 o 
   1  23   8     1111.13     1161.66    119.64 o 
   3  23   8       26.80       29.22    103.57 o 
   5  23   8        0.01       18.20    108.06 o 
   7  23   8       14.25      174.36    107.78 o 
   9  23   8       27.21       37.35    108.25 o 
  11  23   8        9.01      114.68    112.36 o 
  13  23   8       99.52      213.05    119.19 o 
 -12  24   8      177.25      163.24    126.44 o 
 -10  24   8        5.67       93.80    117.88 o 
  -8  24   8      271.46      315.86    119.87 o 
  -6  24   8        4.62       77.32    113.09 o 
  -4  24   8        2.49       33.02    116.10 o 
  -2  24   8       56.59      130.89    116.68 o 
   0  24   8        8.17       90.20    115.95 o 
   2  24   8       27.69       77.99    124.23 o 
   4  24   8       85.99      210.49    116.22 o 
   6  24   8        0.03      137.92    109.83 o 
   8  24   8       11.49       34.23    116.51 o 
  10  24   8        7.96       57.01    121.33 o 
  12  24   8        6.67      113.58    115.17 o 
  -9  25   8      117.00       94.88    129.39 o 
  -7  25   8       35.91       28.13    126.79 o 
  -5  25   8       62.94      212.02    126.27 o 
  -3  25   8       40.08      158.18    119.88 o 
  -1  25   8       16.87       18.45    108.82 o 
   1  25   8      117.87      108.88    116.11 o 
   3  25   8       45.49      127.61    117.72 o 
   5  25   8       16.91        2.33    109.00 o 
   7  25   8        0.93      155.27    121.01 o 
   9  25   8        1.64       12.95    113.84 o 
  -6  26   8        2.84       26.56    133.59 o 
  -4  26   8        1.39       33.14    137.48 o 
  -2  26   8        3.22      128.52    123.44 o 
   0  26   8        3.95      141.89    142.91 o 
   2  26   8      338.34      532.41    125.28 o 
   4  26   8        2.26       83.56    124.95 o 
   6  26   8       38.65      117.34    126.66 o 
   0   1   9     7284.23     8880.59     97.64 o 
  -1   2   9    10609.01    10441.01     97.11 o 
   1   2   9      136.38      284.27     76.71 o 
  -2   3   9      220.44      380.66     80.28 o 
   0   3   9   113317.27   114139.54    735.37 o 
   2   3   9     5096.76     5516.64     90.57 o 
  -3   4   9    43645.14    40815.50    205.92 o 
  -1   4   9        0.88      129.55     78.68 o 
   1   4   9     1604.82     1652.23     85.96 o 
   3   4   9    14791.40    16493.39    112.94 o 
  -4   5   9    19421.67    20007.69    147.58 o 
  -2   5   9     2800.70     2747.56     88.78 o 
   0   5   9     7230.30     6964.20     95.46 o 
   2   5   9     2908.84     3331.85     82.88 o 
   4   5   9    21615.70    22160.65    198.36 o 
  -5   6   9     2823.64     2673.03     84.58 o 
  -3   6   9     1714.85     1708.59     77.37 o 
  -1   6   9     1224.88     1332.23     84.99 o 
   1   6   9     1088.66     1261.83     79.64 o 
   3   6   9       83.33      209.87     72.99 o 
   5   6   9      736.34      946.34     79.20 o 
  -6   7   9     8216.33     7786.25     95.13 o 
  -4   7   9      991.75      833.85     86.36 o 
  -2   7   9    11972.13    10410.79     99.47 o 
   0   7   9      101.23      158.04     76.18 o 
   2   7   9    13202.01    11258.94    100.41 o 
   4   7   9      528.00      652.57     83.58 o 
   6   7   9     2606.41     2660.28     87.30 o 
  -7   8   9       29.83      121.92     76.40 o 
  -5   8   9     2073.47     1666.34     88.74 o 
  -3   8   9     2443.45     1955.22     77.21 o 
  -1   8   9     3791.88     3216.46     87.09 o 
   1   8   9      500.43      454.75     79.01 o 
   3   8   9      234.09      319.86     79.42 o 
   5   8   9     4586.15     4581.58     86.02 o 
   7   8   9      102.65      230.53     74.87 o 
  -8   9   9     1893.55     1710.57     87.33 o 
  -6   9   9      882.12      665.02     88.26 o 
  -4   9   9      274.69      293.26     81.53 o 
  -2   9   9       14.17      280.84     75.66 o 
   0   9   9      191.22      406.86     79.75 o 
   2   9   9      334.62      485.72     77.55 o 
   4   9   9      881.06      948.29     77.30 o 
   6   9   9      756.70      640.15     82.81 o 
   8   9   9     2218.43     2084.82     83.39 o 
  -9  10   9      822.77      851.42     81.92 o 
  -7  10   9     2801.35     2796.51     91.83 o 
  -5  10   9     7001.59     5943.14     93.03 o 
  -3  10   9      563.71      671.79     86.16 o 
  -1  10   9      138.17      154.17     79.08 o 
   1  10   9    13952.14    12931.16    105.84 o 
   3  10   9     1806.47     1766.69     85.02 o 
   5  10   9      580.72      664.98     75.09 o 
   7  10   9       11.16       67.34     82.47 o 
   9  10   9      128.90      190.37     83.22 o 
 -10  11   9      326.83      343.67     83.29 o 
  -8  11   9      156.42      225.73     84.32 o 
  -6  11   9     1386.81     1246.92     87.16 o 
  -4  11   9      209.99      206.77     84.72 o 
  -2  11   9      294.82      431.25     81.57 o 
   0  11   9        4.91      200.14     80.51 o 
   2  11   9      660.78      630.82     79.95 o 
   4  11   9       83.49      157.15     82.51 o 
   6  11   9      705.65      673.62     87.45 o 
   8  11   9        2.33      108.94     83.63 o 
  10  11   9     1599.23     1890.01     89.19 o 
 -11  12   9      923.27      973.56     92.06 o 
  -9  12   9     5096.11     4810.49     92.98 o 
  -7  12   9      468.48      482.60     90.17 o 
  -5  12   9     3748.72     3315.27     92.92 o 
  -3  12   9      371.75      524.12     85.16 o 
  -1  12   9     4843.52     4423.47     95.41 o 
   1  12   9     3077.58     2896.24     85.92 o 
   3  12   9      365.16      466.25     78.87 o 
   5  12   9       59.99      154.11     87.80 o 
   7  12   9       60.25      114.24     83.43 o 
   9  12   9      100.49      117.02     85.94 o 
  11  12   9       19.04       71.55     90.77 o 
 -12  13   9       27.28      130.34     99.51 o 
 -10  13   9     2401.44     2653.00     96.60 o 
  -8  13   9       39.35      208.31     93.17 o 
  -6  13   9     2550.59     2558.26     88.81 o 
  -4  13   9      133.63      340.15     88.17 o 
  -2  13   9      463.06      613.80     85.84 o 
   0  13   9      334.46      428.60     77.19 o 
   2  13   9       25.36       73.82     79.88 o 
   4  13   9      265.64      188.47     82.68 o 
   6  13   9      716.80      698.08     87.08 o 
   8  13   9        3.05       84.98     80.14 o 
  10  13   9     1309.20     1444.36     85.86 o 
  12  13   9     1589.65     1512.40     99.20 o 
 -13  14   9       39.28      104.12    100.96 o 
 -11  14   9      244.69      290.96     98.61 o 
  -9  14   9       17.12       90.95     87.88 o 
  -7  14   9     1115.57      976.00     90.57 o 
  -5  14   9      189.51      263.22     98.13 o 
  -3  14   9     3035.02     2709.58     88.35 o 
  -1  14   9      573.18      635.23     87.75 o 
   1  14   9     6595.02     5981.47     92.37 o 
   3  14   9       86.46      162.99     74.63 o 
   5  14   9      130.81      244.66     87.69 o 
   7  14   9     1024.16     1071.97     89.68 o 
   9  14   9        8.76       28.36     86.73 o 
  11  14   9      912.92      963.22     91.51 o 
  13  14   9     1050.63     1085.91     96.12 o 
 -14  15   9      148.72      171.01     97.84 o 
 -12  15   9      220.97      352.95     96.74 o 
 -10  15   9     1081.24     1017.95    105.00 o 
  -8  15   9        0.89       43.77     98.43 o 
  -6  15   9     2572.49     1961.14     89.53 o 
  -4  15   9     5360.82     5178.50    107.78 o 
  -2  15   9      662.07      755.37     85.04 o 
   0  15   9      126.10      342.68     84.19 o 
   2  15   9      767.08      773.68     89.28 o 
   4  15   9       78.90      115.93     86.06 o 
   6  15   9     5537.87     4888.46     97.13 o 
   8  15   9       76.74      131.82     88.64 o 
  10  15   9     3323.32     3164.26     97.15 o 
  12  15   9        2.46       93.35     99.07 o 
  14  15   9      443.66      352.47     97.14 o 
 -15  16   9       88.56      191.97     99.32 o 
 -13  16   9        2.70      220.37    110.93 o 
 -11  16   9       66.28      202.08     97.36 o 
  -9  16   9      238.61      283.68     97.37 o 
  -7  16   9      558.73      544.08     90.41 o 
  -5  16   9      279.48      368.07     99.87 o 
  -3  16   9     1684.62     1542.28     94.17 o 
  -1  16   9      102.23      191.81     88.39 o 
   1  16   9     5830.27     6027.95     99.82 o 
   3  16   9      506.63      544.60     93.12 o 
   5  16   9     1664.73     1595.37     93.09 o 
   7  16   9       72.93      206.76     93.94 o 
   9  16   9     1928.38     1690.93     96.45 o 
  11  16   9      607.53      603.60     94.01 o 
  13  16   9      696.89      680.54     99.76 o 
  15  16   9     1158.09     1014.09    109.47 o 
 -16  17   9      128.90      290.32     97.18 o 
 -14  17   9      346.74      372.01    106.27 o 
 -12  17   9       38.56       79.94     99.47 o 
 -10  17   9     1100.43      881.41    103.52 o 
  -8  17   9      477.90      484.78    106.68 o 
  -6  17   9      157.88       74.44     96.20 o 
  -4  17   9     1129.38     1104.34     98.36 o 
  -2  17   9      490.28      394.99     89.72 o 
   0  17   9      315.72      343.54     88.59 o 
   2  17   9     2860.56     2524.93     95.23 o 
   4  17   9     1356.26     1168.02    102.14 o 
   6  17   9     2570.84     2385.20     98.44 o 
   8  17   9     1229.81     1344.72     93.06 o 
  10  17   9        1.06      139.41     88.11 o 
  12  17   9       45.55      179.39     99.44 o 
  14  17   9      275.68      365.03    108.41 o 
  16  17   9      119.69      217.87    114.01 o 
 -17  18   9       13.48      121.64    113.54 o 
 -15  18   9      202.49      305.16    111.33 o 
 -13  18   9      103.36      256.39    107.63 o 
 -11  18   9       41.35       81.85    110.63 o 
  -9  18   9      416.70      389.80    115.89 o 
  -7  18   9        9.17       51.68    102.11 o 
  -5  18   9        3.49       25.57     92.22 o 
  -3  18   9      972.54      974.63     96.08 o 
  -1  18   9      821.45      860.74     93.02 o 
   1  18   9      863.99      856.44     97.14 o 
   3  18   9     4104.97     4033.04     98.68 o 
   5  18   9      878.91      815.21     93.11 o 
   7  18   9       34.42      170.49     94.33 o 
   9  18   9      251.62      337.39    102.65 o 
  11  18   9      160.43      277.71    104.08 o 
  13  18   9      847.26      890.11    105.69 o 
  15  18   9      297.22      291.51    111.06 o 
  17  18   9      126.79      244.93    106.52 o 
 -18  19   9        7.67       29.28    123.88 o 
 -16  19   9      160.58      178.44    119.87 o 
 -14  19   9       39.85      118.42    111.18 o 
 -12  19   9        1.42      135.05    107.04 o 
 -10  19   9      199.99      279.19    106.26 o 
  -8  19   9      217.31      245.72    109.11 o 
  -6  19   9      207.62      167.00    107.01 o 
  -4  19   9      855.91      949.53    108.40 o 
  -2  19   9        1.25       26.49     92.59 o 
   0  19   9     1132.56     1060.98    102.87 o 
   2  19   9      185.62      389.68     89.17 o 
   4  19   9     2665.92     2340.16    102.65 o 
   6  19   9     1186.02     1224.78     93.97 o 
   8  19   9      304.77      310.07     93.19 o 
  10  19   9      166.61      262.34    100.80 o 
  12  19   9      417.04      445.30    113.40 o 
  14  19   9       64.84      239.82    102.43 o 
  16  19   9       10.12      158.11    121.92 o 
  18  19   9       25.12      132.04    132.84 o 
 -17  20   9      149.26      224.51    117.12 o 
 -15  20   9        1.36      212.90    126.73 o 
 -13  20   9        0.09       75.26    119.34 o 
 -11  20   9      447.90      318.59    119.17 o 
  -9  20   9       64.40      216.52    108.98 o 
  -7  20   9       80.64        1.64    104.75 o 
  -5  20   9      242.72      236.58    107.34 o 
  -3  20   9       35.81      258.76    114.16 o 
  -1  20   9        1.32       61.61    104.25 o 
   1  20   9       17.69      151.61     96.71 o 
   3  20   9        7.03      111.75     95.44 o 
   5  20   9      150.87      282.14     97.81 o 
   7  20   9        0.04       63.32     99.67 o 
   9  20   9      104.02      208.35    101.46 o 
  11  20   9       30.83      165.87    104.70 o 
  13  20   9       26.88      213.48    110.23 o 
  15  20   9      177.17      183.91    112.42 o 
  17  20   9       38.38      128.10    123.54 o 
 -16  21   9        8.98      166.33    128.03 o 
 -14  21   9      127.39      247.10    115.72 o 
 -12  21   9       99.16      260.10    128.20 o 
 -10  21   9        3.90       34.27    109.32 o 
  -8  21   9       41.03       42.79    108.22 o 
  -6  21   9        5.51       40.13    110.92 o 
  -4  21   9      557.52      614.69    111.23 o 
  -2  21   9       57.16      218.69    105.12 o 
   0  21   9      170.84      206.28    115.16 o 
   2  21   9      435.88      391.52    101.87 o 
   4  21   9       48.01      111.21    100.88 o 
   6  21   9       30.76      127.22     94.67 o 
   8  21   9      512.70      476.77    102.54 o 
  10  21   9        4.68       69.97    101.99 o 
  12  21   9       27.31       13.26    108.95 o 
  14  21   9        0.15       53.96    114.78 o 
  16  21   9       44.51      222.67    127.93 o 
 -13  22   9        6.50       89.02    119.87 o 
 -11  22   9      280.79      322.25    129.25 o 
  -9  22   9      271.10      340.67    107.30 o 
  -7  22   9      478.49      385.84    106.76 o 
  -5  22   9      138.29      181.30    103.73 o 
  -3  22   9      332.15      311.37    111.50 o 
  -1  22   9      253.40      272.82    111.57 o 
   1  22   9        1.90      160.57    111.81 o 
   3  22   9        2.97       53.77     99.54 o 
   5  22   9       92.93      205.22    106.08 o 
   7  22   9       62.30      180.59    110.97 o 
   9  22   9       54.78      170.32    115.62 o 
  11  22   9       13.37      164.84    112.85 o 
  13  22   9       30.15      197.61    117.06 o 
 -12  23   9        6.13      161.96    131.56 o 
 -10  23   9      233.40      222.45    129.11 o 
  -8  23   9        0.94      148.38    115.27 o 
  -6  23   9       10.92      147.28    116.93 o 
  -4  23   9       11.25       74.40    110.68 o 
  -2  23   9       48.72      116.87    106.64 o 
   0  23   9       45.11      178.68    117.89 o 
   2  23   9       38.98      185.50    106.27 o 
   4  23   9        8.72       91.30    101.67 o 
   6  23   9       38.63      197.20    110.37 o 
   8  23   9      192.77      193.31    115.37 o 
  10  23   9       18.61      120.12    107.71 o 
  12  23   9       31.07       27.16    107.26 o 
 -11  24   9       39.07      134.50    135.45 o 
  -9  24   9        2.15       47.42    125.93 o 
  -7  24   9        5.74       88.85    121.31 o 
  -5  24   9        0.47       71.73    107.86 o 
  -3  24   9      211.29      243.32    114.01 o 
  -1  24   9      233.31      443.45    124.40 o 
   1  24   9       42.73      123.74    124.12 o 
   3  24   9       44.15      218.75    121.78 o 
   5  24   9      188.24      297.80    115.28 o 
   7  24   9       34.55      119.77    113.73 o 
   9  24   9      191.76      237.88    120.17 o 
  11  24   9       61.19      136.43    120.92 o 
  -8  25   9       35.70      207.73    129.49 o 
  -6  25   9       29.21      186.76    128.39 o 
  -4  25   9       32.48       69.05    114.95 o 
  -2  25   9        2.66       65.55    122.65 o 
   0  25   9       47.21      158.47    133.16 o 
   2  25   9       36.94      106.41    128.76 o 
   4  25   9       25.80      147.06    117.48 o 
   6  25   9        6.16       57.93    125.63 o 
   8  25   9      133.17      264.03    120.58 o 
  -3  26   9       69.53      123.99    130.12 o 
  -1  26   9       22.03       35.47    126.64 o 
   1  26   9      153.70      214.54    119.55 o 
   3  26   9       44.92      224.65    144.05 o 
   1   1  10    22977.01    24406.88    123.46 o 
   0   2  10     1243.27      987.31     76.60 o 
   2   2  10    20634.06    21050.43    144.51 o 
  -1   3  10     5347.35     5797.01     90.59 o 
   1   3  10    13271.24    13068.58     98.86 o 
   3   3  10     9397.92    10044.81     97.74 o 
  -2   4  10     3925.53     3187.97     84.59 o 
   0   4  10     1030.10     1192.61     77.90 o 
   2   4  10       59.62       66.77     71.82 o 
   4   4  10     1151.50     1360.17     80.24 o 
  -3   5  10     9306.29     8139.49     89.03 o 
  -1   5  10      885.33      870.94     80.23 o 
   1   5  10        0.39      140.70     71.08 o 
   3   5  10       87.88      259.26     74.61 o 
   5   5  10     5265.68     4639.01     79.90 o 
  -4   6  10     3361.02     3288.16     81.65 o 
  -2   6  10       51.10      204.12     78.54 o 
   0   6  10      460.08      713.87     75.47 o 
   2   6  10      629.25      507.58     83.86 o 
   4   6  10      306.98      449.37     77.33 o 
   6   6  10       21.62      130.74     77.81 o 
  -5   7  10     6095.75     6156.85     92.83 o 
  -3   7  10     2465.35     2473.04     86.07 o 
  -1   7  10     7841.30     8280.38     92.73 o 
   1   7  10    22333.17    22312.35    176.21 o 
   3   7  10      606.93      828.73     80.90 o 
   5   7  10     6632.32     5995.61     87.64 o 
   7   7  10     1257.26     1447.05     88.58 o 
  -6   8  10     8079.32     8179.99    102.25 o 
  -4   8  10     4669.62     4477.37     91.43 o 
  -2   8  10      507.02      545.23     82.05 o 
   0   8  10      781.59      772.37     80.74 o 
   2   8  10     4810.66     4610.88     88.02 o 
   4   8  10       38.92      192.12     78.82 o 
   6   8  10     8453.08     8063.43     92.23 o 
   8   8  10     1753.16     1811.69     86.64 o 
  -7   9  10        0.15      208.57     80.82 o 
  -5   9  10      389.06      459.78     84.48 o 
  -3   9  10      686.59      708.90     79.95 o 
  -1   9  10      669.10      691.29     78.81 o 
   1   9  10     1023.51      770.39     82.57 o 
   3   9  10     6284.39     6190.71     91.45 o 
   5   9  10      364.94      345.92     82.24 o 
   7   9  10       14.28       82.07     81.57 o 
   9   9  10      649.41      718.25     80.92 o 
  -8  10  10     2393.83     2564.06     87.70 o 
  -6  10  10       76.97      143.43     83.65 o 
  -4  10  10      182.25      189.98     82.47 o 
  -2  10  10     3105.55     3325.60     91.14 o 
   0  10  10     6876.96     6601.08     90.27 o 
   2  10  10     4256.89     4616.30     91.43 o 
   4  10  10      637.25      637.80     85.84 o 
   6  10  10      446.56      472.76     83.80 o 
   8  10  10     3628.96     3966.28     88.45 o 
  10  10  10       28.71       79.02     86.37 o 
  -9  11  10     1290.90     1237.56     88.13 o 
  -7  11  10     1649.00     1355.28     86.96 o 
  -5  11  10     6969.51     6074.92    100.17 o 
  -3  11  10       12.60       -0.14     79.14 o 
  -1  11  10      212.59      182.99     86.45 o 
   1  11  10     2341.46     2363.28     88.85 o 
   3  11  10     1130.43     1285.14     77.00 o 
   5  11  10      289.71      419.99     82.88 o 
   7  11  10      123.53      160.88     85.95 o 
   9  11  10     5658.13     4630.84     96.70 o 
  11  11  10      471.56      596.62     89.30 o 
 -10  12  10      109.72      209.88     89.88 o 
  -8  12  10     4293.99     3725.69     96.38 o 
  -6  12  10      140.59      236.47     82.34 o 
  -4  12  10    16561.08    15196.90    173.35 o 
  -2  12  10     1233.67     1133.18     85.50 o 
   0  12  10     2241.10     1979.60     84.42 o 
   2  12  10      708.31      617.31     77.72 o 
   4  12  10     2125.16     1715.35     81.13 o 
   6  12  10     1460.06     1471.60     82.19 o 
   8  12  10       15.53      104.09     88.01 o 
  10  12  10     1476.31     1330.49     89.95 o 
  12  12  10       27.97       94.66     87.01 o 
 -11  13  10     2081.87     1775.87     97.06 o 
  -9  13  10     4094.31     3642.43    102.93 o 
  -7  13  10      487.31      411.10     90.94 o 
  -5  13  10     1036.34     1101.15     91.46 o 
  -3  13  10     2172.40     2185.26     97.27 o 
  -1  13  10      766.51      793.63     81.75 o 
   1  13  10      111.18      220.43     81.14 o 
   3  13  10     2112.40     2091.33     91.41 o 
   5  13  10       60.98      206.78     85.65 o 
   7  13  10     1238.52     1125.46     85.20 o 
   9  13  10      185.58      359.75     87.88 o 
  11  13  10       39.11      168.88     94.82 o 
  13  13  10      494.50      468.78     96.17 o 
 -12  14  10      156.04      228.70     98.02 o 
 -10  14  10     1015.81     1213.14     97.77 o 
  -8  14  10     3096.04     3398.67    102.18 o 
  -6  14  10     4062.79     3833.18    100.75 o 
  -4  14  10      377.81      581.14     90.86 o 
  -2  14  10       70.67      126.55     86.92 o 
   0  14  10      657.40      789.53     85.18 o 
   2  14  10     3048.44     3122.36     90.94 o 
   4  14  10      413.40      430.56     90.01 o 
   6  14  10    10145.10     9716.71     99.56 o 
   8  14  10        4.48       79.22     90.15 o 
  10  14  10     4461.36     3993.46     99.41 o 
  12  14  10      645.47      613.35    105.45 o 
  14  14  10        4.82       36.89     91.65 o 
 -13  15  10      116.75      212.71    105.91 o 
 -11  15  10      134.61      211.09     99.41 o 
  -9  15  10     2951.76     2767.58    103.50 o 
  -7  15  10      212.40      334.24    104.08 o 
  -5  15  10    13112.90    12110.25    127.71 o 
  -3  15  10     3625.40     3175.53     92.57 o 
  -1  15  10     1956.88     1744.18     89.84 o 
   1  15  10      190.23      294.37     94.88 o 
   3  15  10     3332.95     2957.56     90.59 o 
   5  15  10      201.19      310.61     87.21 o 
   7  15  10     2086.77     2129.04     92.28 o 
   9  15  10     4523.67     4040.14     98.35 o 
  11  15  10     1377.03     1332.68     98.73 o 
  13  15  10     1708.72     1696.17     98.89 o 
  15  15  10       10.83       65.96    113.09 o 
 -14  16  10      323.67      438.42    101.87 o 
 -12  16  10       97.75      310.34    106.54 o 
 -10  16  10       19.41      182.40    100.43 o 
  -8  16  10       10.18       97.26     87.31 o 
  -6  16  10       66.54      184.71     91.74 o 
  -4  16  10      596.92      571.75     87.18 o 
  -2  16  10      134.54      174.09     88.55 o 
   0  16  10       13.24      133.94     95.19 o 
   2  16  10     1385.21     1403.92    100.13 o 
   4  16  10     5181.34     4767.36     96.93 o 
   6  16  10      624.55      537.37     88.71 o 
   8  16  10      176.39      314.46     94.14 o 
  10  16  10     1194.66     1079.23     96.47 o 
  12  16  10      139.92      272.56     97.78 o 
  14  16  10        8.16      113.62    101.35 o 
  16  16  10      410.88      586.97    119.51 o 
 -15  17  10        4.07      -11.30    114.33 o 
 -13  17  10      128.71      159.42    104.61 o 
 -11  17  10      943.16      867.71     93.99 o 
  -9  17  10       11.83      135.07    104.68 o 
  -7  17  10        7.06      125.13    103.16 o 
  -5  17  10     1497.91     1498.83     95.13 o 
  -3  17  10      180.27      314.76     89.53 o 
  -1  17  10      654.57      815.90     93.19 o 
   1  17  10       68.09      178.01     94.72 o 
   3  17  10     2033.79     2197.61     98.74 o 
   5  17  10     5909.23     5069.39    108.08 o 
   7  17  10       58.79       61.69     90.60 o 
   9  17  10      317.85      331.33     88.49 o 
  11  17  10       15.49       81.18     93.12 o 
  13  17  10       93.19      149.24    102.63 o 
  15  17  10        9.68      167.92    111.23 o 
  17  17  10       19.24       75.96    110.99 o 
 -16  18  10       19.18      162.78    109.53 o 
 -14  18  10       84.83       77.51    115.73 o 
 -12  18  10      393.35      463.00    110.68 o 
 -10  18  10     1060.05      885.18    111.23 o 
  -8  18  10      376.20      376.48    104.11 o 
  -6  18  10       20.77       67.55    101.38 o 
  -4  18  10      619.81      579.88     97.38 o 
  -2  18  10      146.43      182.43     96.74 o 
   0  18  10     2007.82     1813.29     99.68 o 
   2  18  10        5.68       50.39     94.41 o 
   4  18  10      141.36      209.85     98.87 o 
   6  18  10      296.61      305.25     94.63 o 
   8  18  10      598.49      441.40    102.68 o 
  10  18  10     1029.35      790.08    101.19 o 
  12  18  10      665.85      771.88    106.37 o 
  14  18  10        1.67      104.73    111.66 o 
  16  18  10       10.26       47.78    125.28 o 
  18  18  10       23.39      157.27    125.99 o 
 -17  19  10       73.20      184.58    120.12 o 
 -15  19  10       24.47      191.25    122.69 o 
 -13  19  10       68.96      115.20    120.17 o 
 -11  19  10       34.17      204.74    115.89 o 
  -9  19  10      866.72      965.06    112.40 o 
  -7  19  10        0.02      132.80    101.18 o 
  -5  19  10      476.05      586.50    102.44 o 
  -3  19  10      716.58      783.00     95.71 o 
  -1  19  10      279.47      227.88     99.00 o 
   1  19  10     1276.47     1201.69     99.95 o 
   3  19  10       54.26       75.84     96.15 o 
   5  19  10       37.46       85.87    103.94 o 
   7  19  10       90.01      162.78    102.19 o 
   9  19  10      153.70      238.37     99.59 o 
  11  19  10      112.32      333.27    106.40 o 
  13  19  10     1528.23     1329.13    110.30 o 
  15  19  10       52.01       12.61    124.60 o 
  17  19  10        0.22      -22.40    118.86 o 
 -16  20  10       14.32       39.29    132.75 o 
 -14  20  10      155.77      115.28    123.69 o 
 -12  20  10       88.20       80.42    112.26 o 
 -10  20  10        0.57      112.62    109.70 o 
  -8  20  10      878.51      789.50    112.29 o 
  -6  20  10       32.66      241.00    113.28 o 
  -4  20  10       64.07      224.05    107.71 o 
  -2  20  10      627.23      623.14    102.57 o 
   0  20  10       84.94       67.58    102.83 o 
   2  20  10       63.09      139.50     99.79 o 
   4  20  10        3.04       58.28    102.76 o 
   6  20  10        4.82       46.25    101.48 o 
   8  20  10        4.86      144.95    103.78 o 
  10  20  10        0.05       52.69    100.98 o 
  12  20  10        8.55       85.76    111.61 o 
  14  20  10       50.40       60.28    114.99 o 
  16  20  10      291.27      206.86    128.92 o 
 -15  21  10       27.22       81.76    132.48 o 
 -13  21  10      117.73      236.85    120.14 o 
 -11  21  10       98.75      159.64    125.20 o 
  -9  21  10      489.87      457.10    108.16 o 
  -7  21  10       80.89      176.56    112.66 o 
  -5  21  10      713.67      643.30    120.40 o 
  -3  21  10      583.74      540.82    121.91 o 
  -1  21  10      167.36      254.98    106.25 o 
   1  21  10      249.85      378.86    107.31 o 
   3  21  10        3.72      185.29    105.23 o 
   5  21  10        0.65       43.95    103.00 o 
   7  21  10       27.84       94.94    104.58 o 
   9  21  10      125.66      164.51    105.91 o 
  11  21  10       58.15      180.00    109.12 o 
  13  21  10        0.34       27.95    115.45 o 
  15  21  10       19.27      154.16    118.54 o 
 -12  22  10       51.27      151.21    116.07 o 
 -10  22  10       13.54      135.31    116.13 o 
  -8  22  10      116.09      183.17    117.87 o 
  -6  22  10      173.18      211.16    114.94 o 
  -4  22  10        8.44      149.56    112.74 o 
  -2  22  10       60.92       99.97    118.61 o 
   0  22  10      232.26      336.14    113.50 o 
   2  22  10       43.27       60.51    115.88 o 
   4  22  10      546.49      614.78    112.31 o 
   6  22  10       60.79      147.11    101.52 o 
   8  22  10       26.00      113.53    105.07 o 
  10  22  10      120.97      204.22    120.08 o 
  12  22  10       19.84      102.13    109.95 o 
 -11  23  10       80.96      151.19    122.68 o 
  -9  23  10        1.97       39.30    127.59 o 
  -7  23  10       93.61       87.79    131.95 o 
  -5  23  10        1.28      127.52    113.47 o 
  -3  23  10      111.56      224.07    106.50 o 
  -1  23  10      199.35      335.08    126.55 o 
   1  23  10        0.34      -11.60    117.32 o 
   3  23  10        5.66      112.33    110.55 o 
   5  23  10       93.61      184.06    117.57 o 
   7  23  10        1.50       86.53    119.35 o 
   9  23  10        6.75       97.98    118.94 o 
  11  23  10       25.58       49.34    119.55 o 
  -8  24  10      193.76      200.00    126.22 o 
  -6  24  10       49.21      146.57    125.33 o 
  -4  24  10      153.65      254.45    127.27 o 
  -2  24  10       14.69       81.35    109.78 o 
   0  24  10      229.55      400.17    106.97 o 
   2  24  10      141.60      257.47    105.73 o 
   4  24  10      312.63      363.76    115.16 o 
   6  24  10       64.37       40.75    112.69 o 
   8  24  10       33.31      122.56    113.94 o 
  -5  25  10        8.60       69.54    110.31 o 
  -3  25  10       10.16      139.86    120.84 o 
  -1  25  10       10.42       67.23    119.54 o 
   1  25  10       72.27      102.80    129.93 o 
   3  25  10        0.02      119.51    117.54 o 
   5  25  10      176.40      281.85    122.43 o 
   0   1  11      961.65     1201.57     74.44 o 
  -1   2  11      128.66      208.46     77.94 o 
   1   2  11     5415.42     4995.65     85.35 o 
  -2   3  11     3097.28     3965.12     82.85 o 
   0   3  11        0.60      211.65     76.77 o 
   2   3  11     9733.71     9609.93     97.92 o 
  -3   4  11      152.26      242.87     81.61 o 
  -1   4  11     7351.77     6510.15     86.78 o 
   1   4  11      185.17      214.07     75.31 o 
   3   4  11     3886.70     3307.74     85.23 o 
  -4   5  11     1892.28     2123.63     80.65 o 
  -2   5  11     2342.18     2501.57     84.69 o 
   0   5  11     7624.95     5810.37     91.23 o 
   2   5  11     3925.91     3642.82     83.00 o 
   4   5  11     3587.05     4613.54     89.24 o 
  -5   6  11    17395.12    15970.41    129.27 o 
  -3   6  11      868.25      672.73     77.41 o 
  -1   6  11    16154.13    15107.08    105.78 o 
   1   6  11      902.15      964.13     84.49 o 
   3   6  11     1027.04      955.95     79.74 o 
   5   6  11     5739.04     5972.66     94.10 o 
  -6   7  11      852.98      910.07     83.54 o 
  -4   7  11      480.63      558.63     90.72 o 
  -2   7  11      168.23      309.83     76.69 o 
   0   7  11     1459.69     1791.32     85.80 o 
   2   7  11      756.20      789.85     81.61 o 
   4   7  11     9844.74    10165.10     96.17 o 
   6   7  11      158.14      299.49     84.84 o 
  -7   8  11       15.85      195.45     83.87 o 
  -5   8  11      139.49      208.97     86.34 o 
  -3   8  11     5157.22     5286.44     96.95 o 
  -1   8  11       10.71       95.68     81.54 o 
   1   8  11     4366.47     4062.62     86.43 o 
   3   8  11      571.47      511.69     85.71 o 
   5   8  11     2639.71     3007.13     86.39 o 
   7   8  11      497.29      483.45     80.64 o 
  -8   9  11       84.73      118.08     79.26 o 
  -6   9  11      355.80      384.22     83.05 o 
  -4   9  11     3496.64     3412.42     87.82 o 
  -2   9  11      222.25      306.08     80.18 o 
   0   9  11     6107.59     5714.13     92.62 o 
   2   9  11     2987.18     2927.09     87.41 o 
   4   9  11     9355.56     8732.28     97.77 o 
   6   9  11     1764.78     1956.84     92.46 o 
   8   9  11        1.41       91.22     82.05 o 
  -9  10  11       27.41       91.03     83.25 o 
  -7  10  11     1629.37     1510.04     85.27 o 
  -5  10  11      258.64      269.13     86.63 o 
  -3  10  11     8171.99     7238.33     98.76 o 
  -1  10  11     2296.99     1976.87     91.17 o 
   1  10  11      299.19      362.34     83.14 o 
   3  10  11        7.46      101.83     88.06 o 
   5  10  11     1223.13     1254.94     88.22 o 
   7  10  11     2249.92     1827.54     88.45 o 
   9  10  11     2664.35     2723.64     91.62 o 
 -10  11  11     5209.06     4853.74     93.77 o 
  -8  11  11      517.62      500.29     90.12 o 
  -6  11  11     1147.03     1379.34     96.31 o 
  -4  11  11      973.99     1080.57     95.99 o 
  -2  11  11     9377.21     8768.34     97.87 o 
   0  11  11     3623.16     3375.06     91.48 o 
   2  11  11      114.02      181.41     82.80 o 
   4  11  11      222.36      342.56     88.83 o 
   6  11  11     3990.27     3697.47     92.18 o 
   8  11  11     2764.84     2968.40     91.06 o 
  10  11  11     2363.43     1962.10     92.37 o 
 -11  12  11      685.76      736.37     94.02 o 
  -9  12  11       53.34      216.15     85.59 o 
  -7  12  11     1223.70     1458.25     87.20 o 
  -5  12  11     3075.86     3483.13     97.43 o 
  -3  12  11      220.61      184.26     82.46 o 
  -1  12  11     1274.16     1329.46     84.04 o 
   1  12  11      403.11      321.68     86.78 o 
   3  12  11     1841.88     1494.63     85.13 o 
   5  12  11       11.13      148.33     82.20 o 
   7  12  11     5822.83     5464.86     95.56 o 
   9  12  11     4910.85     4662.96     95.10 o 
  11  12  11     2368.96     2393.92     90.23 o 
 -12  13  11     2145.20     1859.56     96.09 o 
 -10  13  11     2673.61     2257.83    100.36 o 
  -8  13  11      685.41      685.61     92.59 o 
  -6  13  11      338.40      575.98     91.94 o 
  -4  13  11     2316.20     2418.76     91.72 o 
  -2  13  11      481.36      381.39     84.90 o 
   0  13  11     2686.19     2381.04     87.77 o 
   2  13  11      876.54      709.49     90.82 o 
   4  13  11     3313.65     3345.42     91.87 o 
   6  13  11      777.52      754.50     83.49 o 
   8  13  11       67.31      111.65     83.49 o 
  10  13  11        0.06      147.13     95.93 o 
  12  13  11      716.52      537.52     96.68 o 
 -13  14  11        0.54       83.10     98.60 o 
 -11  14  11      234.45      202.44     85.34 o 
  -9  14  11      111.16      257.26     91.19 o 
  -7  14  11        2.14       68.06     97.43 o 
  -5  14  11      193.43      226.20     99.56 o 
  -3  14  11      160.92      244.52     82.80 o 
  -1  14  11       66.37      177.93     89.22 o 
   1  14  11      182.09      258.07     87.23 o 
   3  14  11     2113.11     2065.17     89.81 o 
   5  14  11      690.01      700.38     91.24 o 
   7  14  11       15.91       84.97     91.71 o 
   9  14  11      204.58      156.47     88.60 o 
  11  14  11      327.33      393.90     92.50 o 
  13  14  11       16.50      127.99     96.38 o 
 -14  15  11       43.12      114.83    112.55 o 
 -12  15  11        4.37      173.34    110.74 o 
 -10  15  11        3.83       84.39     99.33 o 
  -8  15  11      475.70      473.83     94.00 o 
  -6  15  11        0.75       12.83     84.32 o 
  -4  15  11     2329.06     2294.97     95.91 o 
  -2  15  11      604.23      649.64     91.13 o 
   0  15  11     8696.83     8243.95    110.44 o 
   2  15  11       24.46      160.84     85.24 o 
   4  15  11      278.50      287.25     97.55 o 
   6  15  11     1589.85     1658.31     91.91 o 
   8  15  11      453.87      557.33     91.76 o 
  10  15  11       49.48      147.28     90.99 o 
  12  15  11     1274.21     1048.72    104.04 o 
  14  15  11      886.81      890.06    108.43 o 
 -15  16  11        1.29      -26.49    118.98 o 
 -13  16  11       99.38      113.79     94.31 o 
 -11  16  11      158.70      132.64    110.36 o 
  -9  16  11      165.21      284.93     98.10 o 
  -7  16  11      575.62      504.28     93.94 o 
  -5  16  11       73.52      156.73     98.83 o 
  -3  16  11      869.82      848.59    100.44 o 
  -1  16  11      152.08      227.72     86.83 o 
   1  16  11       96.31      147.20     87.40 o 
   3  16  11     1489.08     1265.00     90.21 o 
   5  16  11      477.40      478.66     93.24 o 
   7  16  11       18.25      120.05     89.20 o 
   9  16  11     1722.64     1610.94    101.34 o 
  11  16  11        0.02       73.76    102.95 o 
  13  16  11      120.16      164.50    110.50 o 
  15  16  11       41.34       56.35    105.80 o 
 -16  17  11      183.77      269.29    112.74 o 
 -14  17  11       52.15      161.73    106.27 o 
 -12  17  11       75.78      109.08    114.78 o 
 -10  17  11     1104.35     1374.14    110.98 o 
  -8  17  11      118.64      234.15    100.75 o 
  -6  17  11       48.70      192.12     96.60 o 
  -4  17  11      309.42      289.92     98.48 o 
  -2  17  11     1677.36     1530.71     93.41 o 
   0  17  11      236.71      377.77     92.99 o 
   2  17  11      886.56      738.50     94.14 o 
   4  17  11       11.57      109.88     96.76 o 
   6  17  11      211.50      247.89     96.36 o 
   8  17  11      520.13      558.37     99.78 o 
  10  17  11      253.15      332.15     99.68 o 
  12  17  11        1.01       75.53     99.44 o 
  14  17  11     1043.78      786.57    102.16 o 
  16  17  11      172.95      239.69    123.39 o 
 -17  18  11      359.02      335.76    127.00 o 
 -15  18  11        8.89       72.60    119.27 o 
 -13  18  11      507.07      504.95    114.60 o 
 -11  18  11        0.02       86.37    105.89 o 
  -9  18  11       37.81      101.91     97.11 o 
  -7  18  11       17.45      222.12    110.00 o 
  -5  18  11      120.58      200.06     97.35 o 
  -3  18  11     1034.22     1232.62     96.12 o 
  -1  18  11      273.70      204.28     97.85 o 
   1  18  11        2.22      139.79     96.49 o 
   3  18  11       41.47       48.40    100.70 o 
   5  18  11       69.94      173.79    102.75 o 
   7  18  11       17.82       99.52     93.47 o 
   9  18  11      223.45      298.13    101.28 o 
  11  18  11      227.17      329.01     99.58 o 
  13  18  11      283.69      336.61    105.17 o 
  15  18  11       31.97       64.13    114.41 o 
  17  18  11        3.14      135.93    108.41 o 
 -16  19  11       30.97      252.57    129.01 o 
 -14  19  11      129.01      232.68    114.00 o 
 -12  19  11      201.23      294.97    113.06 o 
 -10  19  11       16.07       56.74    118.79 o 
  -8  19  11       29.65       53.76    115.35 o 
  -6  19  11      176.42      200.70     97.68 o 
  -4  19  11        3.89       87.97     97.80 o 
  -2  19  11        1.81       78.00     94.00 o 
   0  19  11      156.15      255.82    104.62 o 
   2  19  11      213.81      350.22    103.62 o 
   4  19  11       31.46      119.91     91.62 o 
   6  19  11      565.87      552.63    106.02 o 
   8  19  11      429.11      438.43    106.84 o 
  10  19  11       66.72      128.20    111.02 o 
  12  19  11      238.67      288.68    109.49 o 
  14  19  11        6.62       18.89    106.84 o 
  16  19  11        4.77       62.28    115.81 o 
 -15  20  11        5.07       71.04    133.21 o 
 -13  20  11      214.88      347.61    114.96 o 
 -11  20  11      145.31      277.69    109.76 o 
  -9  20  11       11.26      141.86    120.91 o 
  -7  20  11       48.09      268.09    118.04 o 
  -5  20  11      205.78      224.58    116.27 o 
  -3  20  11      907.15      944.91    112.48 o 
  -1  20  11      184.36      177.04    103.68 o 
   1  20  11      161.03      206.12     90.60 o 
   3  20  11      148.69      149.91     96.34 o 
   5  20  11       79.81      164.00    101.58 o 
   7  20  11      557.95      585.99    105.49 o 
   9  20  11       44.30      109.25    111.34 o 
  11  20  11       96.48      101.92    111.34 o 
  13  20  11        0.59       29.05    120.86 o 
  15  20  11       40.81       99.38    118.48 o 
 -14  21  11       34.56      102.76    125.75 o 
 -12  21  11        0.42      -39.97    122.44 o 
 -10  21  11        8.44      147.31    116.64 o 
  -8  21  11        3.16       50.70    111.04 o 
  -6  21  11      469.84      513.29    124.84 o 
  -4  21  11      242.13      350.53    123.56 o 
  -2  21  11      791.31      543.90    104.66 o 
   0  21  11      138.92      292.73    109.16 o 
   2  21  11      302.82      353.93    108.89 o 
   4  21  11       52.42       87.62    109.41 o 
   6  21  11       52.42      132.58    103.98 o 
   8  21  11      188.62      259.73     98.78 o 
  10  21  11      150.88      218.75     99.63 o 
  12  21  11        0.48      187.68    111.69 o 
  14  21  11       71.55      105.68    124.06 o 
 -11  22  11      373.30      513.49    120.85 o 
  -9  22  11       87.94      203.88    128.90 o 
  -7  22  11      143.62      300.19    121.57 o 
  -5  22  11      115.11      283.18    112.68 o 
  -3  22  11       44.76      127.14    119.36 o 
  -1  22  11        8.07      126.10    119.43 o 
   1  22  11       28.70       63.12    108.10 o 
   3  22  11      269.34      191.23    108.32 o 
   5  22  11      119.96      184.43    111.98 o 
   7  22  11      107.20      229.83    110.67 o 
   9  22  11        0.00      118.10    111.90 o 
  11  22  11       86.75      113.39    123.59 o 
 -10  23  11      322.85      368.42    128.64 o 
  -8  23  11       38.49      184.16    120.26 o 
  -6  23  11      643.77      792.23    129.16 o 
  -4  23  11      230.05      191.13    120.11 o 
  -2  23  11      124.32      257.34    125.32 o 
   0  23  11       87.28       97.42    116.27 o 
   2  23  11       44.21       94.79    114.29 o 
   4  23  11       98.70      107.91    106.61 o 
   6  23  11       71.54      211.14    113.53 o 
   8  23  11       13.54       73.51    117.05 o 
  10  23  11       72.90      160.93    114.24 o 
  -7  24  11        7.33       74.75    128.35 o 
  -5  24  11        0.41       88.69    121.33 o 
  -3  24  11       15.29        9.23    123.06 o 
  -1  24  11       34.13      251.95    119.80 o 
   1  24  11       33.36      307.19    142.34 o 
   3  24  11       25.51       61.12    125.73 o 
   5  24  11       86.83      260.40    125.52 o 
   7  24  11        3.49       61.20    115.34 o 
  -2  25  11        6.57      139.76    127.27 o 
   0  25  11       23.86      162.29    128.39 o 
   2  25  11       72.32      257.16    124.35 o 
   0   0  12      869.21      914.51    162.90 o 
   1   1  12     1943.65     2156.66     82.57 o 
   0   2  12        2.94        7.37     76.67 o 
   2   2  12      454.04      360.57     79.89 o 
  -1   3  12    18780.11    16078.30    124.30 o 
   1   3  12      614.75      665.94     74.67 o 
   3   3  12      278.43      409.81     81.67 o 
  -2   4  12       78.81      195.07     82.25 o 
   0   4  12      468.51      550.15     80.43 o 
   2   4  12      857.76      997.54     79.48 o 
   4   4  12     4773.13     4966.99     87.52 o 
  -3   5  12      676.60      771.80     86.16 o 
  -1   5  12     1383.53     1637.54     88.64 o 
   1   5  12      650.80      777.10     84.03 o 
   3   5  12     2934.28     3068.40     87.81 o 
   5   5  12      850.12     1171.43     87.75 o 
  -4   6  12     3559.08     3575.23     86.32 o 
  -2   6  12    10762.95     9400.70     96.30 o 
   0   6  12    13038.39    13359.87    106.18 o 
   2   6  12     2649.28     2971.32     84.72 o 
   4   6  12      717.23      868.86     78.05 o 
   6   6  12      562.20      864.60     84.36 o 
  -5   7  12       77.29      153.85     84.22 o 
  -3   7  12     2021.92     1883.26     85.81 o 
  -1   7  12     3273.66     3188.15     84.14 o 
   1   7  12     5533.61     4719.15     86.77 o 
   3   7  12     6400.88     5978.72     89.80 o 
   5   7  12     1067.49      946.53     75.39 o 
   7   7  12     4135.44     4121.85     87.86 o 
  -6   8  12     3143.96     2837.23     89.47 o 
  -4   8  12     3140.14     3477.20     92.56 o 
  -2   8  12     3495.79     3199.74     88.85 o 
   0   8  12     3626.51     4085.28     90.58 o 
   2   8  12       82.00      158.04     80.62 o 
   4   8  12      611.43      657.59     79.19 o 
   6   8  12     1592.97     1398.05     88.58 o 
   8   8  12      527.42      651.26     82.47 o 
  -7   9  12      327.01      293.01     84.87 o 
  -5   9  12     3156.34     3391.69     96.60 o 
  -3   9  12      320.06      319.72     87.09 o 
  -1   9  12    10052.20    10259.93    103.30 o 
   1   9  12      121.83      345.96     77.85 o 
   3   9  12     2088.33     1869.72     83.99 o 
   5   9  12      512.06      788.83     83.47 o 
   7   9  12      182.34      285.48     90.96 o 
   9   9  12       90.20      306.51     95.11 o 
  -8  10  12     2540.52     2589.36     92.46 o 
  -6  10  12     7298.83     6311.28     97.09 o 
  -4  10  12      919.87     1111.93     89.04 o 
  -2  10  12     1829.49     1696.84     94.45 o 
   0  10  12      298.08      352.24     84.94 o 
   2  10  12       10.50      160.78     86.11 o 
   4  10  12     1241.45     1467.32     85.40 o 
   6  10  12     1044.86     1096.19     93.61 o 
   8  10  12      247.12      361.80     91.26 o 
  10  10  12     4495.43     4106.78     86.95 o 
  -9  11  12        3.55       65.88     89.36 o 
  -7  11  12     2475.11     2374.39     94.08 o 
  -5  11  12     1950.14     1890.69     91.23 o 
  -3  11  12     1486.16     1197.32     84.71 o 
  -1  11  12     1325.93     1476.11     87.61 o 
   1  11  12       14.83      157.14     77.28 o 
   3  11  12     1520.59     1435.64     84.62 o 
   5  11  12      670.09      530.67     85.21 o 
   7  11  12     7818.29     7305.43    101.27 o 
   9  11  12        0.02       20.81     84.20 o 
  11  11  12       33.03      233.29     92.82 o 
 -10  12  12       90.50      184.47     92.66 o 
  -8  12  12      765.01      824.96     93.66 o 
  -6  12  12       85.56      238.33     93.90 o 
  -4  12  12       41.40      175.72     83.87 o 
  -2  12  12      130.65      184.92     82.24 o 
   0  12  12     5080.07     4457.17     83.77 o 
   2  12  12     1448.84     1451.99     87.12 o 
   4  12  12      754.30      680.40     88.39 o 
   6  12  12        0.72       48.23     82.75 o 
   8  12  12      136.60      282.81     84.74 o 
  10  12  12      637.59      608.46     90.44 o 
  12  12  12      205.72      327.47     86.30 o 
 -11  13  12      846.24      986.96     98.82 o 
  -9  13  12      255.87      329.92     97.78 o 
  -7  13  12      348.26      467.89     88.67 o 
  -5  13  12      340.59      294.03     89.09 o 
  -3  13  12     1523.60     1540.14     92.37 o 
  -1  13  12      286.67      388.77     91.97 o 
   1  13  12    17891.99    16361.39    112.43 o 
   3  13  12     1024.39     1031.18     87.75 o 
   5  13  12     1694.56     1584.87     88.01 o 
   7  13  12      359.42      587.86     90.32 o 
   9  13  12      221.19      387.67     95.71 o 
  11  13  12      216.20      281.85     95.03 o 
  13  13  12      349.82      339.12    101.21 o 
 -12  14  12      121.20      244.28     97.73 o 
 -10  14  12     1142.83     1055.20     96.04 o 
  -8  14  12     1438.85     1720.94     99.70 o 
  -6  14  12       60.15      155.19     92.34 o 
  -4  14  12     2397.52     2184.03     98.33 o 
  -2  14  12     1483.99     1585.80    100.07 o 
   0  14  12     2753.66     2513.42     92.12 o 
   2  14  12     1047.07     1023.24     94.12 o 
   4  14  12     2854.38     2492.49     96.05 o 
   6  14  12      684.75      686.30     92.24 o 
   8  14  12      210.53      218.89     88.99 o 
  10  14  12     1312.86      945.32     94.84 o 
  12  14  12      193.06      228.98     95.61 o 
  14  14  12       15.86      113.80    107.03 o 
 -13  15  12        1.70       60.08    103.93 o 
 -11  15  12      333.32      277.71     92.49 o 
  -9  15  12      131.07      144.56     92.37 o 
  -7  15  12      154.05      459.54     91.92 o 
  -5  15  12     3301.36     3575.58    101.88 o 
  -3  15  12       44.28      232.18     90.67 o 
  -1  15  12        5.40      165.37     86.50 o 
   1  15  12      330.14      302.09     91.84 o 
   3  15  12     1330.29     1406.96     99.52 o 
   5  15  12      624.14      558.27     96.27 o 
   7  15  12     2440.53     1923.48     96.32 o 
   9  15  12       63.15      186.28     95.78 o 
  11  15  12       23.99       75.79     94.84 o 
  13  15  12      178.21      225.97    108.81 o 
  15  15  12       61.92       85.61    111.17 o 
 -14  16  12      119.72      181.64    113.27 o 
 -12  16  12      606.55      643.20    110.54 o 
 -10  16  12      147.41      350.24    105.05 o 
  -8  16  12      119.16      133.89     96.39 o 
  -6  16  12     1072.83     1438.11     99.77 o 
  -4  16  12      245.62      393.93     96.67 o 
  -2  16  12       51.65      115.75     90.22 o 
   0  16  12       29.31      233.93    101.37 o 
   2  16  12       66.19      218.22     84.17 o 
   4  16  12       11.39      166.37     94.90 o 
   6  16  12        7.91       45.26     95.91 o 
   8  16  12        4.00       28.54     89.94 o 
  10  16  12      462.18      476.99    102.53 o 
  12  16  12       72.60      132.03     98.55 o 
  14  16  12      455.87      335.75    106.41 o 
  16  16  12       81.56      -10.80    111.78 o 
 -15  17  12      111.97      236.03    113.60 o 
 -13  17  12      210.52      349.81    111.60 o 
 -11  17  12       21.51       92.12    110.20 o 
  -9  17  12       61.79      107.21    100.28 o 
  -7  17  12      389.57      491.60    102.55 o 
  -5  17  12      116.92      109.46     98.02 o 
  -3  17  12       33.06      170.00     93.20 o 
  -1  17  12      192.57      224.60     96.57 o 
   1  17  12      309.28      334.66     98.89 o 
   3  17  12       32.38       43.58     95.27 o 
   5  17  12      142.89      184.38     92.74 o 
   7  17  12     1372.49     1224.19    103.00 o 
   9  17  12     1175.92     1212.98    107.73 o 
  11  17  12       20.21      111.07     98.73 o 
  13  17  12       10.72       84.60    103.11 o 
  15  17  12      179.70      322.03    110.74 o 
  17  17  12       10.28      107.82    113.97 o 
 -16  18  12      170.57      196.02    116.04 o 
 -14  18  12       17.21      237.70    128.73 o 
 -12  18  12      311.97      281.26    108.68 o 
 -10  18  12      299.29      358.54    110.32 o 
  -8  18  12      719.17      783.18    103.08 o 
  -6  18  12      142.42      156.04    103.71 o 
  -4  18  12      215.41      175.01    103.49 o 
  -2  18  12        4.63      159.10    105.97 o 
   0  18  12      139.47      183.10     88.25 o 
   2  18  12      311.57      272.46     93.31 o 
   4  18  12      528.91      544.39    106.90 o 
   6  18  12       29.09      177.15     94.74 o 
   8  18  12      605.71      629.78     99.23 o 
  10  18  12       87.57      158.12    102.66 o 
  12  18  12       28.69      151.66    109.00 o 
  14  18  12      214.81      217.76    115.43 o 
  16  18  12        1.73       53.48    125.23 o 
 -15  19  12       62.00      171.19    120.55 o 
 -13  19  12        0.79       72.31    127.53 o 
 -11  19  12       54.57      207.39    116.15 o 
  -9  19  12      707.49      507.02    110.77 o 
  -7  19  12        1.42      166.53    109.50 o 
  -5  19  12       12.11       45.24    101.26 o 
  -3  19  12      736.47      772.34    106.52 o 
  -1  19  12        3.01       27.03     96.52 o 
   1  19  12     1891.48     1739.67    100.16 o 
   3  19  12       46.63      104.18     99.52 o 
   5  19  12      118.66      271.79    110.21 o 
   7  19  12       43.47      172.70    112.74 o 
   9  19  12      231.52      267.30    104.74 o 
  11  19  12        6.38       79.84    102.24 o 
  13  19  12       23.60      197.23    119.33 o 
  15  19  12       40.62       63.73    118.55 o 
 -14  20  12        4.06      103.85    130.36 o 
 -12  20  12        9.09      116.61    123.37 o 
 -10  20  12        2.61      106.69    112.35 o 
  -8  20  12      172.13      258.51    132.27 o 
  -6  20  12      175.32      222.15    107.22 o 
  -4  20  12       60.32      128.43    105.20 o 
  -2  20  12     1507.77     1269.73    115.47 o 
   0  20  12       25.32      157.70    102.85 o 
   2  20  12      321.75      446.23    102.73 o 
   4  20  12        3.96      181.03     99.43 o 
   6  20  12      368.39      441.93    106.18 o 
   8  20  12        0.16      111.26    105.59 o 
  10  20  12       83.60      166.18    110.84 o 
  12  20  12        3.49      116.21    116.07 o 
  14  20  12       45.86      193.11    129.12 o 
 -11  21  12       72.82       88.84    120.83 o 
  -9  21  12      140.89      188.48    124.32 o 
  -7  21  12       39.25      151.86    124.64 o 
  -5  21  12      250.01      408.91    116.84 o 
  -3  21  12        7.72      106.94    116.75 o 
  -1  21  12        0.63      165.92    115.09 o 
   1  21  12      101.97      192.28    111.63 o 
   3  21  12        0.98      162.47    111.59 o 
   5  21  12      123.59       79.49    111.19 o 
   7  21  12      476.05      424.02    109.38 o 
   9  21  12      103.91      219.04    114.11 o 
  11  21  12        3.82      145.89    121.23 o 
 -10  22  12        0.81      -15.14    121.13 o 
  -8  22  12      208.62      367.27    118.98 o 
  -6  22  12       38.38       83.01    122.04 o 
  -4  22  12       63.51      100.89    124.55 o 
  -2  22  12      137.71      196.76    123.87 o 
   0  22  12        6.65       35.42    118.03 o 
   2  22  12      447.19      444.37    116.48 o 
   4  22  12       13.13      127.80    110.65 o 
   6  22  12       44.99       89.75    109.47 o 
   8  22  12       64.11      195.89    113.32 o 
  10  22  12       30.78       66.50    114.40 o 
  -7  23  12        0.48       31.75    129.90 o 
  -5  23  12        0.35      158.27    124.49 o 
  -3  23  12        1.34      119.69    131.03 o 
  -1  23  12      199.68      398.70    118.58 o 
   1  23  12       90.96      139.06    120.22 o 
   3  23  12       69.43      212.50    121.31 o 
   5  23  12        7.85       84.65    118.40 o 
   7  23  12        3.06      164.21    120.65 o 
  -4  24  12       13.10       30.07    121.60 o 
  -2  24  12      179.89      253.15    118.85 o 
   0  24  12        0.25        2.39    127.68 o 
   2  24  12      676.69      634.68    140.79 o 
   4  24  12        0.98       72.60    122.99 o 
   0   1  13     1337.32     1515.78     84.11 o 
  -1   2  13        5.91       13.36     79.28 o 
   1   2  13       43.08      137.70     78.60 o 
  -2   3  13     5509.85     5402.03     90.43 o 
   0   3  13      199.93      281.33     77.50 o 
   2   3  13     1473.11     1190.58     77.14 o 
  -3   4  13     1258.67     1458.90     84.23 o 
  -1   4  13     5099.72     4518.50     90.94 o 
   1   4  13      558.80      353.45     83.42 o 
   3   4  13     2543.67     2209.65     86.14 o 
  -4   5  13     2283.01     1912.84     86.18 o 
  -2   5  13      371.07      429.73     81.37 o 
   0   5  13    10530.95     9690.01     99.71 o 
   2   5  13     7154.98     6650.37     96.54 o 
   4   5  13     2124.78     1833.97     81.02 o 
  -5   6  13     7357.53     6864.42     94.39 o 
  -3   6  13     1656.01     1787.72     86.14 o 
  -1   6  13        1.94      103.87     82.61 o 
   1   6  13      411.55      492.47     82.77 o 
   3   6  13      340.74      365.83     82.38 o 
   5   6  13     3670.28     3308.67     92.06 o 
  -6   7  13       31.37      177.11     82.32 o 
  -4   7  13     4244.86     4217.50     90.97 o 
  -2   7  13      927.33     1064.50     86.38 o 
   0   7  13     9802.02    10489.72     98.38 o 
   2   7  13     1646.35     1668.16     85.30 o 
   4   7  13     1674.90     1900.14     83.58 o 
   6   7  13      525.30      582.27     79.63 o 
  -7   8  13     2355.39     2259.62     94.61 o 
  -5   8  13     2462.04     2055.35     91.56 o 
  -3   8  13     2867.26     2992.22     82.64 o 
  -1   8  13       48.27      169.09     85.28 o 
   1   8  13       66.56       29.69     79.74 o 
   3   8  13      412.90      393.72     83.24 o 
   5   8  13       34.23      186.39     81.41 o 
   7   8  13       50.32      218.43     83.99 o 
  -8   9  13       26.00       97.93     86.46 o 
  -6   9  13      163.53      263.22     88.23 o 
  -4   9  13      151.55      255.31     79.49 o 
  -2   9  13      249.17      263.66     86.29 o 
   0   9  13     1454.17     1364.84     83.24 o 
   2   9  13     5333.95     4601.84     86.62 o 
   4   9  13     3245.09     2921.78     85.93 o 
   6   9  13        2.01      208.16     80.16 o 
   8   9  13     5583.28     5394.58     99.31 o 
  -9  10  13      693.13      665.62     84.23 o 
  -7  10  13      513.48      547.27     87.46 o 
  -5  10  13      213.14      179.16     89.25 o 
  -3  10  13      161.34      139.73     89.38 o 
  -1  10  13        2.34       83.31     84.38 o 
   1  10  13     2124.28     1857.97     86.85 o 
   3  10  13     1862.28     1772.55     87.66 o 
   5  10  13     6042.23     5704.77     92.20 o 
   7  10  13       29.64      162.90     89.45 o 
   9  10  13      391.81      536.25     90.24 o 
 -10  11  13     4056.80     3819.93     98.30 o 
  -8  11  13      297.98      329.82     92.02 o 
  -6  11  13     3480.34     3547.59     91.01 o 
  -4  11  13        6.16      243.48     88.61 o 
  -2  11  13      892.31      840.70     85.04 o 
   0  11  13      575.70      497.13     89.04 o 
   2  11  13     2608.44     2422.74     91.65 o 
   4  11  13     2324.57     2310.46     90.34 o 
   6  11  13     3956.80     3521.39     97.84 o 
   8  11  13      780.76      721.59     85.54 o 
  10  11  13      258.94      293.48     92.81 o 
 -11  12  13      311.14      262.20    100.00 o 
  -9  12  13      325.49      344.24     92.97 o 
  -7  12  13     3695.14     3122.66     91.49 o 
  -5  12  13     1016.27      695.65     83.49 o 
  -3  12  13     3697.21     3062.57     91.94 o 
  -1  12  13      260.61      364.80     87.22 o 
   1  12  13      823.09      954.89     86.04 o 
   3  12  13     3640.75     3633.47     95.06 o 
   5  12  13       74.73      164.90     87.72 o 
   7  12  13      568.16      521.31     86.93 o 
   9  12  13      146.82      274.61     94.48 o 
  11  12  13      184.81      286.95     95.57 o 
 -12  13  13      229.35      347.61     94.36 o 
 -10  13  13      100.41      233.15     94.80 o 
  -8  13  13      174.47      249.95     89.60 o 
  -6  13  13      305.45      368.44     89.98 o 
  -4  13  13        0.86       27.32     97.06 o 
  -2  13  13     1501.99     1522.08     90.93 o 
   0  13  13     2211.36     1990.98     98.81 o 
   2  13  13      223.18      318.67     92.55 o 
   4  13  13      216.53      279.47     89.58 o 
   6  13  13      196.47      202.21     91.56 o 
   8  13  13        1.34      102.13     90.15 o 
  10  13  13      348.19      355.64     90.17 o 
  12  13  13        2.73       67.97    100.09 o 
 -13  14  13        8.57       68.53     94.46 o 
 -11  14  13      261.24      356.78     96.81 o 
  -9  14  13      385.33      464.27     93.65 o 
  -7  14  13     2113.69     1949.35     97.27 o 
  -5  14  13      133.56      273.80     91.16 o 
  -3  14  13      894.12      774.23     99.48 o 
  -1  14  13      139.63      219.25     92.26 o 
   1  14  13      461.42      618.57     88.81 o 
   3  14  13     6396.26     5917.45    101.90 o 
   5  14  13      891.66      948.43     97.67 o 
   7  14  13        0.49       22.09     90.55 o 
   9  14  13       61.43      100.64     99.38 o 
  11  14  13      559.09      699.89     92.55 o 
  13  14  13      399.39      484.30    107.27 o 
 -14  15  13       48.58      180.21    102.52 o 
 -12  15  13      220.00      429.41    104.41 o 
 -10  15  13        2.74      112.13     98.33 o 
  -8  15  13        2.91       30.96     92.70 o 
  -6  15  13       15.14      107.42     95.65 o 
  -4  15  13        8.09      116.43     96.32 o 
  -2  15  13       35.73      239.03     95.14 o 
   0  15  13        3.58      125.20     94.28 o 
   2  15  13     1749.30     1768.45     93.17 o 
   4  15  13        0.06       99.15     99.76 o 
   6  15  13       38.22      118.20     92.59 o 
   8  15  13      791.34      671.79     95.01 o 
  10  15  13      167.52      258.21     92.36 o 
  12  15  13      333.82      368.10     98.38 o 
  14  15  13       35.32      111.29    113.85 o 
 -15  16  13       34.71       62.13    121.15 o 
 -13  16  13       35.66      237.95    124.47 o 
 -11  16  13      351.01      319.32    111.72 o 
  -9  16  13       30.47       52.87     99.60 o 
  -7  16  13        0.33       86.69    101.77 o 
  -5  16  13     1000.62      873.43    102.56 o 
  -3  16  13      217.59      223.37     95.36 o 
  -1  16  13      413.36      448.38     97.39 o 
   1  16  13      203.21      275.36     97.25 o 
   3  16  13       47.73      121.08     95.33 o 
   5  16  13       46.02      163.21     93.18 o 
   7  16  13      154.82      357.56     91.13 o 
   9  16  13       11.78      116.72     99.67 o 
  11  16  13      426.23      579.28    100.06 o 
  13  16  13       10.16       61.97    104.06 o 
  15  16  13      447.20      483.51    119.05 o 
 -16  17  13       49.77      124.61    131.88 o 
 -14  17  13        1.83      -17.76    106.14 o 
 -12  17  13        0.38      135.64    109.01 o 
 -10  17  13       14.91       72.02    108.31 o 
  -8  17  13      207.77      218.23    104.24 o 
  -6  17  13     1368.91     1354.13     96.93 o 
  -4  17  13     2585.43     2239.67    101.33 o 
  -2  17  13      339.92      507.21     93.71 o 
   0  17  13     1027.57      966.54    101.04 o 
   2  17  13      104.98      239.49    104.95 o 
   4  17  13      112.82      113.83     86.05 o 
   6  17  13       69.38      231.80    101.77 o 
   8  17  13      597.33      624.85    103.80 o 
  10  17  13      179.06      259.94    101.89 o 
  12  17  13        0.31       31.00    112.37 o 
  14  17  13      258.16      394.15    104.22 o 
  16  17  13       15.10      147.06    121.74 o 
 -15  18  13        0.04      109.80    116.84 o 
 -13  18  13      500.40      411.50    118.33 o 
 -11  18  13      867.88      783.38    114.88 o 
  -9  18  13       35.94      158.17    106.46 o 
  -7  18  13       27.88      134.81    105.63 o 
  -5  18  13      374.52      478.83    107.21 o 
  -3  18  13        5.69       69.95     93.84 o 
  -1  18  13        1.07       42.51    104.13 o 
   1  18  13       76.43      246.34     96.79 o 
   3  18  13        1.66      118.94    100.95 o 
   5  18  13      594.77      646.71    102.23 o 
   7  18  13      198.86      276.77     96.91 o 
   9  18  13       89.01      153.84    110.92 o 
  11  18  13      218.45      193.69    108.00 o 
  13  18  13      135.38      124.19    111.76 o 
  15  18  13        0.18       77.03    116.78 o 
 -14  19  13      160.46      137.37    118.09 o 
 -12  19  13      214.86      293.48    118.58 o 
 -10  19  13      165.33      194.29    124.79 o 
  -8  19  13      206.04      308.59    107.10 o 
  -6  19  13       40.62       65.92    104.53 o 
  -4  19  13       26.65      191.20    105.92 o 
  -2  19  13       36.87      114.06    100.82 o 
   0  19  13       34.50      130.96    103.07 o 
   2  19  13      819.50      854.53    103.51 o 
   4  19  13      115.18      229.07    109.81 o 
   6  19  13       42.09      169.16    107.03 o 
   8  19  13       31.83      214.75    110.47 o 
  10  19  13       83.36      163.30    112.47 o 
  12  19  13       20.67       57.78    115.51 o 
  14  19  13        1.07       34.72    114.59 o 
 -11  20  13        7.70      -42.17    119.86 o 
  -9  20  13      253.52      345.68    129.58 o 
  -7  20  13      101.21      114.40    103.19 o 
  -5  20  13      308.11      207.35    109.44 o 
  -3  20  13      484.62      404.11    109.80 o 
  -1  20  13       28.28      112.80    105.69 o 
   1  20  13       70.60      258.67    100.31 o 
   3  20  13        1.24       97.76    110.84 o 
   5  20  13       38.98      170.55    113.46 o 
   7  20  13        7.26       71.45    119.70 o 
   9  20  13       30.56      119.26    113.68 o 
  11  20  13        2.09       78.91    119.36 o 
 -10  21  13       23.21       81.54    122.00 o 
  -8  21  13       32.23        9.69    109.88 o 
  -6  21  13      229.33      290.15    117.71 o 
  -4  21  13      589.84      708.93    115.95 o 
  -2  21  13        0.03       41.06    112.50 o 
   0  21  13       11.41       75.39    115.24 o 
   2  21  13       10.15      145.70    112.49 o 
   4  21  13       80.64      142.85    109.66 o 
   6  21  13       25.84      190.65    113.55 o 
   8  21  13      353.95      339.82    111.84 o 
  10  21  13       39.58      158.65    115.16 o 
  -7  22  13       55.02      184.64    121.49 o 
  -5  22  13        1.12      154.96    123.59 o 
  -3  22  13       85.92      255.15    120.91 o 
  -1  22  13       60.01       47.39    117.06 o 
   1  22  13      558.44      558.47    122.13 o 
   3  22  13      223.91      331.10    119.72 o 
   5  22  13      528.50      558.91    119.61 o 
   7  22  13      119.80      182.92    110.54 o 
  -4  23  13        0.21      162.72    127.14 o 
  -2  23  13      103.79      193.95    125.73 o 
   0  23  13        5.57      125.70    118.89 o 
   2  23  13      505.87      516.33    117.54 o 
   4  23  13        3.04       68.34    122.74 o 
   1   1  14       79.97      201.18     81.34 o 
   0   2  14      718.41      691.65     79.77 o 
   2   2  14     3925.94     3664.17     87.47 o 
  -1   3  14       88.27      286.69     82.15 o 
   1   3  14     3072.49     2864.62     86.07 o 
   3   3  14     6980.54     7172.93     91.79 o 
  -2   4  14      765.07      661.23     85.18 o 
   0   4  14     4476.54     4045.82     90.00 o 
   2   4  14     5466.42     5532.13     90.86 o 
   4   4  14       49.85      117.52     83.41 o 
  -3   5  14      626.65      615.11     81.84 o 
  -1   5  14     1772.13     1700.69     87.95 o 
   1   5  14      380.60      447.10     79.37 o 
   3   5  14      393.42      660.36     81.98 o 
   5   5  14     3585.27     3705.41     93.67 o 
  -4   6  14        0.47       77.10     86.47 o 
  -2   6  14     2141.12     2016.55     87.48 o 
   0   6  14     1835.99     1947.45     86.52 o 
   2   6  14      348.08      447.88     83.47 o 
   4   6  14        4.55      125.16     81.91 o 
   6   6  14     2900.96     2722.10     90.06 o 
  -5   7  14     2119.90     1693.06     88.29 o 
  -3   7  14     4436.42     4433.90     89.63 o 
  -1   7  14     1841.45     1540.71     80.23 o 
   1   7  14     1206.98     1273.01     86.89 o 
   3   7  14     4357.15     3405.69     86.68 o 
   5   7  14     2330.22     2033.30     88.82 o 
   7   7  14      638.48      609.76     87.36 o 
  -6   8  14      671.59      914.65     82.56 o 
  -4   8  14      149.87      295.37     78.70 o 
  -2   8  14       85.47       34.89     79.96 o 
   0   8  14     1879.40     1824.88     89.47 o 
   2   8  14     5473.30     4942.60     89.73 o 
   4   8  14     8075.39     7453.51    102.04 o 
   6   8  14       35.73      135.46     90.06 o 
   8   8  14       52.52      246.83     89.98 o 
  -7   9  14     4310.00     3796.18     87.10 o 
  -5   9  14     2901.32     2506.63     95.26 o 
  -3   9  14     1656.63     1638.17     88.07 o 
  -1   9  14      368.87      566.76     88.47 o 
   1   9  14     1267.67     1254.89     87.01 o 
   3   9  14     2441.22     2494.69     82.82 o 
   5   9  14        4.57       37.64     85.91 o 
   7   9  14     2175.06     1767.72     84.32 o 
   9   9  14      451.54      516.61     88.15 o 
  -8  10  14     1289.37     1280.02     94.76 o 
  -6  10  14      132.09      268.87     86.84 o 
  -4  10  14      138.55      269.27     84.76 o 
  -2  10  14      834.68      807.89     93.28 o 
   0  10  14       30.42       84.74     85.93 o 
   2  10  14     1571.27     1585.59     96.17 o 
   4  10  14      824.43      871.91     87.85 o 
   6  10  14      661.69      601.93     89.34 o 
   8  10  14        9.75      188.95     95.47 o 
  10  10  14      204.81      356.49     88.41 o 
  -9  11  14     1701.12     1927.97     98.70 o 
  -7  11  14      448.72      678.18    100.53 o 
  -5  11  14     4622.25     4322.20    102.96 o 
  -3  11  14        3.46      128.19     88.33 o 
  -1  11  14     2458.59     2261.62     90.50 o 
   1  11  14        9.30      119.93     89.99 o 
   3  11  14     2582.83     2717.83     93.48 o 
   5  11  14      137.57      231.23     87.87 o 
   7  11  14     1783.84     1795.07     95.36 o 
   9  11  14      532.36      475.60     85.20 o 
  11  11  14      726.82      726.09     99.36 o 
 -10  12  14      330.69      344.74     96.69 o 
  -8  12  14       41.40      196.85     89.01 o 
  -6  12  14      606.40      523.47     89.82 o 
  -4  12  14      679.81      859.03     89.66 o 
  -2  12  14     1191.41     1261.76     85.73 o 
   0  12  14     2417.43     2674.64     92.06 o 
   2  12  14      524.48      528.16     87.30 o 
   4  12  14     2123.92     1792.82     94.98 o 
   6  12  14     1164.56     1286.23     90.41 o 
   8  12  14      387.55      500.08     91.92 o 
  10  12  14       38.66       95.57     94.73 o 
  12  12  14      316.78      325.43    103.66 o 
 -11  13  14       14.90      128.77     96.83 o 
  -9  13  14     3151.89     2771.70    103.66 o 
  -7  13  14        4.55      173.89     94.49 o 
  -5  13  14       82.58      176.77    100.59 o 
  -3  13  14      256.16      391.60     86.63 o 
  -1  13  14       43.70       99.85     86.89 o 
   1  13  14     2617.74     2638.45    102.06 o 
   3  13  14       19.95      127.82     90.85 o 
   5  13  14     1918.26     1970.84     91.56 o 
   7  13  14      504.77      669.46     88.37 o 
   9  13  14        3.26      167.90     92.19 o 
  11  13  14      111.05      319.16    104.45 o 
  13  13  14      221.72      370.78    105.05 o 
 -12  14  14      125.27      285.53     94.18 o 
 -10  14  14       14.24      148.45     98.38 o 
  -8  14  14        4.48       73.12     94.87 o 
  -6  14  14       91.63      312.27     89.99 o 
  -4  14  14        5.58      211.73     98.73 o 
  -2  14  14      462.22      551.96     98.80 o 
   0  14  14      482.03      349.44     81.94 o 
   2  14  14      601.91      491.44     91.72 o 
   4  14  14      293.15      380.78     95.76 o 
   6  14  14      861.46      842.03     95.58 o 
   8  14  14       46.40      205.16     99.02 o 
  10  14  14        2.93      156.09     94.43 o 
  12  14  14      163.82      215.41    105.11 o 
  14  14  14        4.92       51.63    103.36 o 
 -13  15  14        7.17       54.33    106.66 o 
 -11  15  14      480.90      500.87    114.37 o 
  -9  15  14       36.56      146.45    105.97 o 
  -7  15  14      292.99      277.08    103.96 o 
  -5  15  14      242.34      253.01    104.43 o 
  -3  15  14      301.62      405.22    101.80 o 
  -1  15  14        0.61       -8.73     99.00 o 
   1  15  14      211.47      192.40     97.15 o 
   3  15  14     1222.34     1150.98    100.99 o 
   5  15  14      376.64      421.45     99.49 o 
   7  15  14      453.01      474.97     89.17 o 
   9  15  14      182.99      172.61     95.56 o 
  11  15  14      178.01      312.48     99.95 o 
  13  15  14        8.51       23.12    102.25 o 
  15  15  14      299.10      303.81    119.73 o 
 -14  16  14       12.80      147.55    126.20 o 
 -12  16  14       64.91      153.23    107.29 o 
 -10  16  14       74.45      171.93    105.97 o 
  -8  16  14      603.68      613.06    106.22 o 
  -6  16  14       27.25       82.07    107.77 o 
  -4  16  14      505.95      518.37     98.26 o 
  -2  16  14      796.97      663.52    107.19 o 
   0  16  14      223.99      400.93     96.14 o 
   2  16  14      105.26      248.36    101.92 o 
   4  16  14      329.90      331.68     94.74 o 
   6  16  14      280.82      324.14     97.93 o 
   8  16  14       51.06      162.60    106.80 o 
  10  16  14        8.73      203.89     99.51 o 
  12  16  14       16.33      121.30    101.41 o 
  14  16  14        9.34       83.26    113.07 o 
  16  16  14       86.82      126.91    119.27 o 
 -15  17  14       14.18      190.80    119.75 o 
 -13  17  14        0.15      178.36    110.11 o 
 -11  17  14        5.60       46.07    109.68 o 
  -9  17  14      303.80      333.53    105.35 o 
  -7  17  14        1.97      104.89    107.36 o 
  -5  17  14     1700.44     1338.40    113.12 o 
  -3  17  14      269.46      309.33     98.48 o 
  -1  17  14      110.01      195.82    108.87 o 
   1  17  14        6.39       91.06    105.43 o 
   3  17  14      966.26      718.57    103.07 o 
   5  17  14      234.66      316.90     96.89 o 
   7  17  14      841.24      748.90    103.56 o 
   9  17  14       52.86       74.62    102.78 o 
  11  17  14        1.61       91.82    105.79 o 
  13  17  14        0.45      181.45    119.70 o 
  15  17  14      332.56      250.31    125.74 o 
 -14  18  14        0.00      146.49    127.33 o 
 -12  18  14       10.52      152.46    117.54 o 
 -10  18  14       74.85      108.09    103.11 o 
  -8  18  14        4.87      333.95    113.40 o 
  -6  18  14      132.97      206.48    103.21 o 
  -4  18  14       39.74      116.97     96.39 o 
  -2  18  14      100.12      202.50    101.78 o 
   0  18  14       77.92      123.81    102.53 o 
   2  18  14      397.13      371.15    109.42 o 
   4  18  14      110.77      211.16     99.92 o 
   6  18  14       43.45      111.80    100.21 o 
   8  18  14       29.79       83.09    101.82 o 
  10  18  14        4.63      123.41    109.18 o 
  12  18  14       29.07       38.68    119.52 o 
  14  18  14      191.19      134.20    117.79 o 
 -11  19  14      761.66      945.92    118.02 o 
  -9  19  14       87.28      158.05    113.60 o 
  -7  19  14     1056.36      837.31    110.60 o 
  -5  19  14        5.77      125.93     99.74 o 
  -3  19  14       12.23       41.40    103.59 o 
  -1  19  14      233.82      313.47    102.67 o 
   1  19  14     1007.74      999.67    104.39 o 
   3  19  14      136.30      266.07    109.09 o 
   5  19  14       73.80      199.35    106.38 o 
   7  19  14       91.91      155.07    110.20 o 
   9  19  14        0.09       67.37    106.27 o 
  11  19  14       30.36       70.19    107.23 o 
 -10  20  14       13.54       85.10    122.45 o 
  -8  20  14      223.89      190.92    117.17 o 
  -6  20  14       87.27       99.78    110.67 o 
  -4  20  14      344.11      489.31    117.00 o 
  -2  20  14       15.50       78.22    105.36 o 
   0  20  14      228.58      289.74    114.00 o 
   2  20  14      368.30      423.50    113.40 o 
   4  20  14        4.99      100.73    108.20 o 
   6  20  14       17.77      136.82    120.62 o 
   8  20  14       38.59      120.03    119.12 o 
  10  20  14       72.89      128.02    118.56 o 
  -7  21  14       39.19       82.51    124.02 o 
  -5  21  14       73.03      119.66    124.01 o 
  -3  21  14      216.86      171.44    113.38 o 
  -1  21  14      109.73      191.48    121.17 o 
   1  21  14      156.30      143.29    114.37 o 
   3  21  14      253.44      290.01    117.03 o 
   5  21  14      349.11      419.29    111.73 o 
   7  21  14      189.50      325.79    112.25 o 
  -6  22  14       23.54       76.27    131.83 o 
  -4  22  14        5.81      154.88    124.57 o 
  -2  22  14       30.91      170.76    120.92 o 
   0  22  14        0.26      149.96    121.63 o 
   2  22  14      932.72      740.09    123.28 o 
   4  22  14       60.48      105.23    121.71 o 
   6  22  14      110.12      170.38    118.87 o 
   0   1  15     1121.87     1045.09     84.42 o 
  -1   2  15     6038.49     5329.44     92.98 o 
   1   2  15       61.06      173.80     88.44 o 
  -2   3  15      463.45      502.72     87.27 o 
   0   3  15     2234.19     1875.92     80.02 o 
   2   3  15      299.65      329.16     80.52 o 
  -3   4  15      204.24      205.36     85.86 o 
  -1   4  15      894.36      771.46     88.50 o 
   1   4  15      537.53      680.82     83.90 o 
   3   4  15       31.28      198.07     79.93 o 
  -4   5  15     5462.68     5409.73     95.31 o 
  -2   5  15      593.07      596.52     86.70 o 
   0   5  15     1464.41     1548.09     86.55 o 
   2   5  15     6292.85     5855.92     91.86 o 
   4   5  15     3121.97     2887.95     90.36 o 
  -5   6  15        4.77      175.30     94.17 o 
  -3   6  15     1105.22     1312.88     86.25 o 
  -1   6  15       21.20      187.30     85.11 o 
   1   6  15     1883.31     1804.09     88.91 o 
   3   6  15        4.40      112.12     81.24 o 
   5   6  15     8844.79     7904.89     93.84 o 
  -6   7  15     1192.51     1173.58     84.04 o 
  -4   7  15     2084.55     2082.97     93.37 o 
  -2   7  15      354.76      468.99     79.95 o 
   0   7  15     1253.09     1279.52     90.62 o 
   2   7  15     1342.45     1372.33     94.46 o 
   4   7  15        0.09      175.31     86.35 o 
   6   7  15        3.73      133.34     84.38 o 
  -7   8  15      183.98       64.77     93.07 o 
  -5   8  15      721.80      779.99     92.18 o 
  -3   8  15      840.66      885.82     85.84 o 
  -1   8  15        6.38      165.50     84.80 o 
   1   8  15     1585.74     1372.61     92.01 o 
   3   8  15      238.60      289.77     82.27 o 
   5   8  15       68.90      123.28     85.85 o 
   7   8  15      227.27      305.29     93.59 o 
  -8   9  15       40.58      113.86     88.24 o 
  -6   9  15     7587.97     6791.49    100.60 o 
  -4   9  15     3163.54     3381.03     99.79 o 
  -2   9  15       91.66      168.19     93.20 o 
   0   9  15       17.38      194.47     88.58 o 
   2   9  15        7.10      135.24     91.98 o 
   4   9  15     6495.86     6260.76     97.79 o 
   6   9  15     1096.99     1009.85     90.64 o 
   8   9  15      165.48      314.04     89.82 o 
  -9  10  15        0.57      155.94     94.74 o 
  -7  10  15       32.79      230.22     91.75 o 
  -5  10  15        8.17       43.64     86.80 o 
  -3  10  15       85.92      325.26     89.39 o 
  -1  10  15      472.42      538.00     83.79 o 
   1  10  15      186.06      248.66     81.94 o 
   3  10  15      364.62      430.99     87.71 o 
   5  10  15       37.76      307.62     87.06 o 
   7  10  15     1765.82     1797.34     92.07 o 
   9  10  15      177.06      261.93     94.93 o 
 -10  11  15      313.27      474.76     95.25 o 
  -8  11  15      381.63      371.06     88.44 o 
  -6  11  15       54.83       88.74     91.34 o 
  -4  11  15     6742.90     6172.27     98.88 o 
  -2  11  15     1265.69     1611.69     96.86 o 
   0  11  15      872.82      915.46     91.52 o 
   2  11  15      247.43      252.04     83.36 o 
   4  11  15      185.62      248.79     86.98 o 
   6  11  15      109.27      299.20     91.38 o 
   8  11  15       34.44      115.69     92.37 o 
  10  11  15      187.07      282.47     93.46 o 
 -11  12  15      152.85      147.47     94.70 o 
  -9  12  15        0.31       -7.00     98.57 o 
  -7  12  15      668.60      591.21     95.12 o 
  -5  12  15      586.02      503.92     87.87 o 
  -3  12  15     4166.36     3445.62    100.77 o 
  -1  12  15     1273.70     1134.02     88.88 o 
   1  12  15       11.66      141.26     91.38 o 
   3  12  15       93.42      139.98     89.45 o 
   5  12  15      132.72      217.38    101.91 o 
   7  12  15       29.34      211.18     95.46 o 
   9  12  15       23.79      267.76    103.89 o 
  11  12  15        9.21      143.89     99.76 o 
 -12  13  15        3.06       48.56    109.88 o 
 -10  13  15       77.27      217.94    105.78 o 
  -8  13  15      813.01      892.70     94.75 o 
  -6  13  15       37.07      172.62     99.31 o 
  -4  13  15     1823.22     1837.01     99.21 o 
  -2  13  15       89.26      245.29     91.70 o 
   0  13  15     1097.75     1107.60     96.46 o 
   2  13  15      240.47      267.35     91.56 o 
   4  13  15      208.09      302.93     90.30 o 
   6  13  15     3487.23     2982.82     99.89 o 
   8  13  15      221.91      261.62     98.78 o 
  10  13  15      414.74      300.66     98.85 o 
  12  13  15        7.00       78.98    101.51 o 
 -13  14  15      182.10      235.15    107.01 o 
 -11  14  15      171.55      217.44     99.85 o 
  -9  14  15       35.96       90.95     97.77 o 
  -7  14  15      622.83      597.53    104.59 o 
  -5  14  15       55.07      134.82    102.59 o 
  -3  14  15       18.92        7.48     95.60 o 
  -1  14  15      171.80      251.95     89.15 o 
   1  14  15      183.33      274.99    100.53 o 
   3  14  15      114.18      185.71     97.86 o 
   5  14  15      331.23      455.19     93.72 o 
   7  14  15      628.66      781.44    100.37 o 
   9  14  15        0.94       92.30     98.63 o 
  11  14  15      213.75       79.52    102.25 o 
  13  14  15       40.25      188.10    109.83 o 
 -14  15  15       18.04      109.39    118.40 o 
 -12  15  15      318.34      308.42    110.19 o 
 -10  15  15        2.07       90.41    105.10 o 
  -8  15  15       85.16      233.88    105.35 o 
  -6  15  15        3.08       56.06    102.40 o 
  -4  15  15      120.71      211.56     97.65 o 
  -2  15  15       59.61      165.80     94.60 o 
   0  15  15        2.87      128.93    104.76 o 
   2  15  15      216.29      300.65     87.74 o 
   4  15  15        0.08      111.42     98.48 o 
   6  15  15      945.06      975.14     98.29 o 
   8  15  15      150.88      228.47    106.34 o 
  10  15  15      498.95      471.33     99.29 o 
  12  15  15       10.04      165.18    105.00 o 
  14  15  15       13.28       91.84    111.70 o 
 -13  16  15        5.09       81.27    108.32 o 
 -11  16  15       89.90      236.06    115.04 o 
  -9  16  15        9.66      171.93    115.32 o 
  -7  16  15       98.24       67.92    102.81 o 
  -5  16  15       73.63       92.09     99.76 o 
  -3  16  15       11.50       79.50    100.68 o 
  -1  16  15        7.30      127.18     97.14 o 
   1  16  15       17.24      124.54     98.01 o 
   3  16  15      322.93      382.44     99.87 o 
   5  16  15        0.08       66.57     98.65 o 
   7  16  15      473.99      417.41    101.74 o 
   9  16  15      156.87      186.34     96.64 o 
  11  16  15        2.90        7.48    107.56 o 
  13  16  15       12.73       18.23    109.56 o 
 -12  17  15       49.74       82.70    123.11 o 
 -10  17  15      104.45      187.24    104.55 o 
  -8  17  15      121.19      172.93    116.67 o 
  -6  17  15        5.69      134.84    115.53 o 
  -4  17  15      131.06      179.37    110.26 o 
  -2  17  15      112.91      130.99     98.75 o 
   0  17  15      145.35      222.64    103.84 o 
   2  17  15       78.29      102.14    100.83 o 
   4  17  15        1.93       80.88    102.83 o 
   6  17  15       16.40      114.09    104.49 o 
   8  17  15      347.37      300.94    109.76 o 
  10  17  15      110.55      165.40    112.19 o 
  12  17  15      161.06      295.59    111.03 o 
 -11  18  15      192.59      179.00    119.00 o 
  -9  18  15       63.30      118.73    121.73 o 
  -7  18  15      131.14      195.08    113.92 o 
  -5  18  15        2.12       88.90    116.28 o 
  -3  18  15       14.07      211.46    104.74 o 
  -1  18  15        6.80      105.73    100.72 o 
   1  18  15      183.31      352.00    108.03 o 
   3  18  15      402.21      566.90    104.61 o 
   5  18  15      280.21      286.51    107.12 o 
   7  18  15      285.43      365.34     98.52 o 
   9  18  15        2.43      127.62    118.33 o 
  11  18  15      394.53      434.77    113.94 o 
 -10  19  15      172.53      344.03    128.73 o 
  -8  19  15      487.48      438.46    115.45 o 
  -6  19  15      373.55      478.24    122.79 o 
  -4  19  15        0.78      180.01    111.64 o 
  -2  19  15      191.80      267.03    102.69 o 
   0  19  15       93.99      300.99    110.10 o 
   2  19  15      411.63      442.57    112.78 o 
   4  19  15        0.51       52.59    110.12 o 
   6  19  15        4.70      120.85    113.18 o 
   8  19  15       40.98      142.65    104.64 o 
  10  19  15        8.78       52.63    108.97 o 
  -7  20  15       30.25      164.25    120.15 o 
  -5  20  15       13.77       57.45     99.40 o 
  -3  20  15      201.65      277.69    107.87 o 
  -1  20  15      544.81      568.25    118.47 o 
   1  20  15       57.31       86.95    105.00 o 
   3  20  15      527.08      486.10    110.04 o 
   5  20  15      248.96      257.45    114.81 o 
   7  20  15      191.72      314.19    125.22 o 
  -4  21  15       19.07      113.98    123.64 o 
  -2  21  15      683.96      386.18    107.53 o 
   0  21  15      296.36      181.14    119.03 o 
   2  21  15      270.07      302.49    119.00 o 
   4  21  15       28.93       92.95    124.03 o 
   0   0  16      196.41      223.65    191.43 o 
   1   1  16      121.73      205.08     85.19 o 
   0   2  16     1182.19     1188.45     91.91 o 
   2   2  16       69.02      176.51     78.39 o 
  -1   3  16     1884.19     1778.90     89.63 o 
   1   3  16     4940.83     4782.42     89.96 o 
   3   3  16      202.58      312.26     81.91 o 
  -2   4  16     1688.38     1746.76     88.14 o 
   0   4  16     2880.08     2621.20     89.99 o 
   2   4  16      229.38      184.44     86.40 o 
   4   4  16      207.25      255.17     90.53 o 
  -3   5  16      281.98      249.83     87.37 o 
  -1   5  16     4421.83     4020.49     90.32 o 
   1   5  16      256.99      229.09     88.90 o 
   3   5  16      850.12      872.71     87.60 o 
   5   5  16     3884.53     3568.40     96.78 o 
  -4   6  16       13.51      182.89     87.04 o 
  -2   6  16      429.60      501.06     85.13 o 
   0   6  16     3703.58     3614.74     88.91 o 
   2   6  16        0.13      131.97     83.36 o 
   4   6  16      477.37      513.58     82.78 o 
   6   6  16      785.18      847.34     95.70 o 
  -5   7  16      790.70      943.40     85.17 o 
  -3   7  16     1468.82     1389.49     87.06 o 
  -1   7  16     1955.00     2033.63     92.56 o 
   1   7  16     1199.20      990.80     88.25 o 
   3   7  16        5.94       45.05     81.44 o 
   5   7  16      218.33      378.21     86.75 o 
   7   7  16      122.24      238.87     88.37 o 
  -6   8  16      271.57      353.71     89.60 o 
  -4   8  16     2151.97     1868.93     91.34 o 
  -2   8  16      611.90      623.36     90.51 o 
   0   8  16      675.92      766.02     92.72 o 
   2   8  16     1153.73     1140.97     96.08 o 
   4   8  16       98.38      223.51     87.45 o 
   6   8  16        0.03      121.74     85.90 o 
   8   8  16      423.74      477.53     81.63 o 
  -7   9  16      468.49      467.03     95.62 o 
  -5   9  16      177.47      258.91     92.37 o 
  -3   9  16     1197.83     1097.80     97.48 o 
  -1   9  16     2965.60     2734.19     89.83 o 
   1   9  16      701.20      487.48     88.25 o 
   3   9  16      771.27      912.38     89.98 o 
   5   9  16      294.93      473.79     89.37 o 
   7   9  16     1759.70     1668.35     99.85 o 
   9   9  16        2.69       -7.35     94.39 o 
  -8  10  16      430.31      434.31     91.28 o 
  -6  10  16     1014.65      890.33     93.45 o 
  -4  10  16      219.65      108.84     88.66 o 
  -2  10  16       46.57       95.04     88.14 o 
   0  10  16      477.26      516.62     92.05 o 
   2  10  16      256.52      331.30     81.65 o 
   4  10  16      223.18      312.82     95.81 o 
   6  10  16     1052.93     1005.15     93.05 o 
   8  10  16      250.55      403.01    100.34 o 
  10  10  16       23.38      182.94     94.96 o 
  -9  11  16      141.81      189.77    104.34 o 
  -7  11  16      489.29      349.37     91.89 o 
  -5  11  16      234.35      274.22    100.72 o 
  -3  11  16      856.52     1022.94     95.05 o 
  -1  11  16      505.19      610.13     90.04 o 
   1  11  16      101.92      198.72     96.29 o 
   3  11  16      315.02      259.35     96.54 o 
   5  11  16      149.90      161.83     96.06 o 
   7  11  16      965.44     1031.45    105.02 o 
   9  11  16     1022.45     1356.31     92.27 o 
  11  11  16     1316.54     1035.36     94.83 o 
 -10  12  16        1.26       55.11    106.12 o 
  -8  12  16       13.12      116.68     91.88 o 
  -6  12  16       58.49       68.38     95.83 o 
  -4  12  16       40.65      129.08     92.09 o 
  -2  12  16      692.77      736.72     96.71 o 
   0  12  16     1246.10     1148.09    100.24 o 
   2  12  16        1.33       30.88     93.10 o 
   4  12  16       57.00      182.83     96.66 o 
   6  12  16        1.66      146.27    103.78 o 
   8  12  16       18.83       50.52     95.79 o 
  10  12  16       66.75      174.68     97.61 o 
  12  12  16       14.10      148.17    105.98 o 
 -11  13  16      143.67      216.81    101.49 o 
  -9  13  16       71.43       73.48     97.30 o 
  -7  13  16      278.30      300.37     97.16 o 
  -5  13  16      128.62      229.75     97.53 o 
  -3  13  16        2.62       56.62    100.76 o 
  -1  13  16     1072.61     1150.58     94.50 o 
   1  13  16     3603.35     3319.87    103.47 o 
   3  13  16       22.35       82.19     96.07 o 
   5  13  16        2.00      135.18    101.24 o 
   7  13  16        9.66        2.27     94.14 o 
   9  13  16       96.22       66.21     96.71 o 
  11  13  16      115.62      124.38    100.65 o 
  13  13  16       36.88       52.03    114.74 o 
 -12  14  16        0.02       54.14    104.51 o 
 -10  14  16      104.72      122.77    108.65 o 
  -8  14  16      226.25      320.70    112.18 o 
  -6  14  16      811.18      834.84    102.95 o 
  -4  14  16      132.59      258.42     96.15 o 
  -2  14  16      110.26      206.80     97.85 o 
   0  14  16      452.11      456.30     96.97 o 
   2  14  16      589.84      826.45     96.58 o 
   4  14  16      182.99      200.94     97.79 o 
   6  14  16       14.82      110.78    107.92 o 
   8  14  16       20.98      145.97     96.78 o 
  10  14  16       46.20      105.98     99.54 o 
  12  14  16        0.40      133.23    104.40 o 
  14  14  16       25.66      146.92    113.65 o 
 -13  15  16       15.87       29.16    102.67 o 
 -11  15  16      318.39      338.11    114.04 o 
  -9  15  16      147.41      180.98    113.89 o 
  -7  15  16      398.56      463.96    101.67 o 
  -5  15  16       10.24       68.44    101.15 o 
  -3  15  16      119.11      270.23    104.35 o 
  -1  15  16      192.31      334.32     96.83 o 
   1  15  16      893.25     1015.67     99.34 o 
   3  15  16      136.23      168.38     98.97 o 
   5  15  16       95.28       58.45     97.08 o 
   7  15  16      274.98      373.28     93.81 o 
   9  15  16      787.58      788.84    111.88 o 
  11  15  16     1470.67     1255.87    120.28 o 
  13  15  16        6.11       95.71    108.99 o 
 -12  16  16        7.25       20.49    116.12 o 
 -10  16  16        6.68      122.82    114.52 o 
  -8  16  16      113.27      153.84    108.75 o 
  -6  16  16       50.71       35.95    114.73 o 
  -4  16  16       69.69       27.03    103.20 o 
  -2  16  16      187.05      270.79    107.68 o 
   0  16  16      178.82      225.24     99.41 o 
   2  16  16       90.06      204.51    107.14 o 
   4  16  16      181.30      280.18    104.16 o 
   6  16  16      100.61      158.85    104.26 o 
   8  16  16        9.26       57.29    107.08 o 
  10  16  16        0.00      150.09    112.89 o 
  12  16  16       63.72       94.91    114.32 o 
 -11  17  16       89.83      188.97    127.99 o 
  -9  17  16        9.98       48.98    112.75 o 
  -7  17  16      772.52      663.02    105.46 o 
  -5  17  16       89.62      143.94    102.32 o 
  -3  17  16      133.72      231.57    104.90 o 
  -1  17  16        6.74      154.42    110.78 o 
   1  17  16      437.07      582.08    107.73 o 
   3  17  16       45.41      210.35    102.99 o 
   5  17  16       53.50      131.59    114.58 o 
   7  17  16       77.12      117.13    110.81 o 
   9  17  16       20.45       70.95    111.96 o 
  11  17  16      573.18      566.46    119.82 o 
 -10  18  16       93.19      203.88    128.01 o 
  -8  18  16       78.15      239.65    123.35 o 
  -6  18  16       13.15       98.37    112.89 o 
  -4  18  16       29.05       80.72    118.95 o 
  -2  18  16      232.05      320.63    115.59 o 
   0  18  16       27.72      166.16    113.44 o 
   2  18  16        3.91       38.72    105.60 o 
   4  18  16        0.08       55.33    102.98 o 
   6  18  16       11.80       63.76    109.31 o 
   8  18  16       24.90      139.58    108.33 o 
  10  18  16        2.37       35.63    119.31 o 
  -7  19  16      266.20      169.42    127.42 o 
  -5  19  16      402.01      490.96    120.16 o 
  -3  19  16      149.65      176.62    114.72 o 
  -1  19  16       15.01      131.71    109.23 o 
   1  19  16        7.82       71.86    113.20 o 
   3  19  16       68.78      254.37    112.59 o 
   5  19  16      252.19      341.85    109.76 o 
   7  19  16        1.91      111.33    118.88 o 
  -4  20  16        2.61      105.61    119.05 o 
  -2  20  16       78.49      151.48    114.05 o 
   0  20  16      159.76       46.91    104.37 o 
   2  20  16       43.58      131.62    114.59 o 
   4  20  16       84.97      224.92    123.04 o 
   0   1  17     1039.42      930.38     90.92 o 
  -1   2  17     2540.71     2014.82     92.43 o 
   1   2  17      961.28      922.67     92.82 o 
  -2   3  17     2347.08     1906.32     82.95 o 
   0   3  17      940.71     1064.08     89.05 o 
   2   3  17     2518.04     2256.36     91.41 o 
  -3   4  17      132.43      171.06     90.53 o 
  -1   4  17      182.93      241.17     93.86 o 
   1   4  17     2274.57     1942.67     93.78 o 
   3   4  17        3.58       74.64     84.06 o 
  -4   5  17       75.61      172.05     92.69 o 
  -2   5  17      846.46      758.73     80.65 o 
   0   5  17      138.73      232.23     88.61 o 
   2   5  17      158.12      193.72     84.00 o 
   4   5  17       29.26      -27.04     92.17 o 
  -5   6  17      157.56      246.33     98.80 o 
  -3   6  17      409.01      491.64     88.52 o 
  -1   6  17       21.16      102.14     90.85 o 
   1   6  17      142.41      290.59     87.19 o 
   3   6  17       94.63      177.37     85.57 o 
   5   6  17      387.64      387.95     91.13 o 
  -6   7  17     1235.46     1358.82     97.12 o 
  -4   7  17      692.11      702.27     92.85 o 
  -2   7  17       17.20      165.93     82.72 o 
   0   7  17      888.34      966.77     92.23 o 
   2   7  17     2497.73     2398.37     85.90 o 
   4   7  17       91.58      226.87     87.90 o 
   6   7  17      396.18      435.65     91.43 o 
  -7   8  17      843.88      868.22     93.71 o 
  -5   8  17      383.82      605.19     94.08 o 
  -3   8  17      487.91      512.76     92.39 o 
  -1   8  17     1073.37     1188.80     91.14 o 
   1   8  17      661.39      662.33     94.03 o 
   3   8  17        0.69       20.96     88.64 o 
   5   8  17      536.65      610.84     86.61 o 
   7   8  17       69.07      150.20     97.67 o 
  -8   9  17      316.37      302.98     94.16 o 
  -6   9  17      141.64      285.41     86.24 o 
  -4   9  17     1314.06     1129.54     93.58 o 
  -2   9  17      265.36      408.72     90.76 o 
   0   9  17      906.70      758.42     93.00 o 
   2   9  17      147.33       86.21     87.83 o 
   4   9  17      354.43      332.08     88.32 o 
   6   9  17      704.06      598.84     96.15 o 
   8   9  17       14.19      148.76     89.44 o 
  -9  10  17      480.88      626.86    105.03 o 
  -7  10  17       24.46       67.31     90.63 o 
  -5  10  17      118.76      284.89     93.39 o 
  -3  10  17      326.90      409.83     90.80 o 
  -1  10  17       72.30      175.43     95.21 o 
   1  10  17     2437.65     2329.30     95.43 o 
   3  10  17      238.84      265.66     97.55 o 
   5  10  17       34.91       37.19     92.14 o 
   7  10  17      886.97      814.05     94.88 o 
   9  10  17       15.41       83.78    105.64 o 
 -10  11  17       34.77      116.86    101.47 o 
  -8  11  17      348.86      252.24     94.24 o 
  -6  11  17     1908.49     1849.60     97.88 o 
  -4  11  17      828.88      745.46     95.99 o 
  -2  11  17       94.39      221.80    101.55 o 
   0  11  17        3.85      218.84     85.42 o 
   2  11  17       62.03      276.61    102.14 o 
   4  11  17       54.78      194.12     88.30 o 
   6  11  17        7.32      108.85     92.18 o 
   8  11  17      275.25      264.51    103.28 o 
  10  11  17      164.69      399.59     98.09 o 
 -11  12  17      154.11      208.63    102.12 o 
  -9  12  17        1.37       88.57     98.59 o 
  -7  12  17       83.75      201.55     97.44 o 
  -5  12  17       25.45      122.87     99.33 o 
  -3  12  17     1580.31     1522.52     99.66 o 
  -1  12  17      271.54      301.27     93.24 o 
   1  12  17     1423.69     1231.68     98.59 o 
   3  12  17      110.16      198.22     90.04 o 
   5  12  17        7.00      222.70    102.69 o 
   7  12  17       87.61       45.33     97.86 o 
   9  12  17       25.47       94.64    107.26 o 
  11  12  17       19.18      242.90    105.10 o 
 -12  13  17       23.67      252.94    109.97 o 
 -10  13  17      293.29      354.23    109.38 o 
  -8  13  17        0.07       94.05    107.64 o 
  -6  13  17      327.29      399.71    106.59 o 
  -4  13  17      114.11      121.02     96.78 o 
  -2  13  17        5.75      118.30     94.42 o 
   0  13  17      240.31      330.21     97.46 o 
   2  13  17      664.96      678.14     90.20 o 
   4  13  17       85.59      203.04    102.40 o 
   6  13  17      505.96      482.83     93.77 o 
   8  13  17      462.94      484.92    100.47 o 
  10  13  17       34.33       82.32    101.40 o 
  12  13  17       79.10      170.74    103.83 o 
 -13  14  17        0.55      134.86    116.84 o 
 -11  14  17        0.03      130.14    111.39 o 
  -9  14  17       10.41       91.13     99.22 o 
  -7  14  17       39.04       72.58    107.18 o 
  -5  14  17        8.98       81.46    101.38 o 
  -3  14  17       38.24       65.77    103.38 o 
  -1  14  17        1.99       41.82     98.78 o 
   1  14  17      291.79      227.99    103.18 o 
   3  14  17      246.11      202.08     93.74 o 
   5  14  17      318.87      420.24    107.70 o 
   7  14  17     1604.27     1288.52    102.75 o 
   9  14  17        0.36       -0.88    106.17 o 
  11  14  17      138.04      142.81    107.45 o 
  13  14  17      306.74      415.75    117.28 o 
 -12  15  17      129.51      186.87    119.15 o 
 -10  15  17       11.36       58.04    107.29 o 
  -8  15  17       69.13      120.04    105.58 o 
  -6  15  17       18.31      128.73    109.61 o 
  -4  15  17      635.78      761.48    112.79 o 
  -2  15  17      415.04      368.19    100.41 o 
   0  15  17      594.05      567.17    104.47 o 
   2  15  17       16.08      121.60    104.09 o 
   4  15  17        8.63       47.47    102.09 o 
   6  15  17       79.85      221.58    111.11 o 
   8  15  17       31.53      156.92    112.64 o 
  10  15  17        0.16       58.33    109.93 o 
  12  15  17       33.65      150.75    117.93 o 
  -9  16  17       53.42      170.68    115.19 o 
  -7  16  17       20.69       73.23    109.00 o 
  -5  16  17      276.81      264.83    102.49 o 
  -3  16  17       61.80      174.50    108.68 o 
  -1  16  17      364.70      312.63     97.26 o 
   1  16  17       94.67      188.86    110.66 o 
   3  16  17      102.66      279.51    109.48 o 
   5  16  17      243.36      363.93    115.36 o 
   7  16  17      112.20      145.40    107.05 o 
   9  16  17      342.38      419.47    110.34 o 
  -8  17  17       21.59       51.77    114.63 o 
  -6  17  17      556.83      504.53    113.23 o 
  -4  17  17        2.52       -1.89    109.54 o 
  -2  17  17      779.93      680.30    111.12 o 
   0  17  17       40.70      159.25    113.53 o 
   2  17  17        8.23      116.75    110.55 o 
   4  17  17        6.93      107.00     98.71 o 
   6  17  17      130.24      233.08    112.74 o 
   8  17  17      113.74      196.08    110.91 o 
  -7  18  17      309.15      313.41    115.20 o 
  -5  18  17      153.89      271.61    109.12 o 
  -3  18  17       85.69      216.14    113.86 o 
  -1  18  17      205.33      250.13    118.49 o 
   1  18  17      294.48      360.05    114.18 o 
   3  18  17      164.90      285.91    103.36 o 
   5  18  17        4.33       97.90    110.02 o 
   7  18  17       11.28       73.06    113.84 o 
  -2  19  17       73.98      167.59    113.81 o 
   0  19  17        7.64       55.42    107.80 o 
   2  19  17       19.34      137.25    117.60 o 
   1   1  18        2.10       57.59     97.36 o 
   0   2  18      153.25      375.92     89.88 o 
   2   2  18      138.90      186.43     87.65 o 
  -1   3  18       10.86      129.22     85.72 o 
   1   3  18     2163.45     1971.03     96.90 o 
   3   3  18      854.27      877.87     97.65 o 
  -2   4  18      244.01      428.53    100.84 o 
   0   4  18     1661.12     1572.07     90.77 o 
   2   4  18      724.97      648.61     85.61 o 
   4   4  18       90.95      147.86     85.05 o 
  -3   5  18     2302.45     2204.52     92.43 o 
  -1   5  18      481.17      476.91     87.64 o 
   1   5  18      220.99      323.48     96.03 o 
   3   5  18      991.98     1010.10     94.14 o 
   5   5  18       45.20       73.19     86.84 o 
  -4   6  18       37.63      224.15     87.01 o 
  -2   6  18       18.26      132.22     88.66 o 
   0   6  18        1.64       63.41     92.82 o 
   2   6  18       28.54      165.23     85.40 o 
   4   6  18        8.41       54.55     91.23 o 
   6   6  18      493.34      400.08     91.52 o 
  -5   7  18       77.21      276.85     94.46 o 
  -3   7  18     1349.37     1322.02     96.73 o 
  -1   7  18       29.59      132.49     96.83 o 
   1   7  18      136.63      318.40     92.08 o 
   3   7  18      359.76      430.10     97.53 o 
   5   7  18      664.14      723.41     99.10 o 
   7   7  18      302.95      317.93    102.09 o 
  -6   8  18      436.29      469.00    100.49 o 
  -4   8  18       63.38      122.40     98.74 o 
  -2   8  18        0.07       95.86     92.62 o 
   0   8  18     1112.89      905.38     92.41 o 
   2   8  18     1552.06     1454.97    101.06 o 
   4   8  18      207.54      404.93     95.93 o 
   6   8  18       12.40      116.99     94.44 o 
   8   8  18       43.53      186.33     97.71 o 
  -7   9  18       97.96      116.27    101.22 o 
  -5   9  18      108.57      173.04     95.00 o 
  -3   9  18       93.11      222.26     92.05 o 
  -1   9  18      281.77      329.25     93.82 o 
   1   9  18     1183.65     1053.99     91.85 o 
   3   9  18      110.41      132.01     90.78 o 
   5   9  18       52.02      140.28     97.20 o 
   7   9  18      216.61      297.75     96.57 o 
   9   9  18       38.02      137.70     99.02 o 
  -8  10  18      280.07      351.93    101.47 o 
  -6  10  18      257.53      375.85     99.75 o 
  -4  10  18      469.10      334.47     92.37 o 
  -2  10  18      373.30      497.86     95.09 o 
   0  10  18      327.74      267.87     97.83 o 
   2  10  18       52.39      213.66    100.03 o 
   4  10  18       12.49      129.03     98.81 o 
   6  10  18      152.65      237.60     97.30 o 
   8  10  18        8.80      109.14     98.32 o 
  10  10  18     1210.65      964.91    112.28 o 
  -9  11  18      449.40      388.10    107.32 o 
  -7  11  18      275.87      329.45     99.56 o 
  -5  11  18       42.86      168.88     94.82 o 
  -3  11  18      825.17      620.26     95.93 o 
  -1  11  18     1403.70     1205.40    103.75 o 
   1  11  18       45.21      210.19     98.44 o 
   3  11  18       38.22      244.65     93.93 o 
   5  11  18     2711.84     2726.86    108.49 o 
   7  11  18      243.61      213.69     98.59 o 
   9  11  18      231.88      140.07    109.28 o 
  11  11  18       98.11      204.65    110.86 o 
 -10  12  18      130.48      222.72    110.12 o 
  -8  12  18        1.26      119.16    105.40 o 
  -6  12  18        6.91       58.84    103.31 o 
  -4  12  18       11.96       63.03     94.51 o 
  -2  12  18      133.39      206.92    105.95 o 
   0  12  18       11.22       47.86     95.62 o 
   2  12  18      193.85      143.91    101.69 o 
   4  12  18      142.12      270.14     99.66 o 
   6  12  18       38.07      148.56    111.17 o 
   8  12  18      157.78      256.86    101.94 o 
  10  12  18       30.84       98.93    112.71 o 
  12  12  18       39.10      219.96    118.63 o 
 -11  13  18      337.51      329.07    108.18 o 
  -9  13  18      402.96      447.74    112.65 o 
  -7  13  18       14.08       58.16    111.09 o 
  -5  13  18      107.21      238.75     95.17 o 
  -3  13  18       17.27       38.41     97.63 o 
  -1  13  18       59.81      197.62     99.15 o 
   1  13  18      243.78      344.27     91.84 o 
   3  13  18       88.82       69.88     98.82 o 
   5  13  18      472.42      465.36    105.12 o 
   7  13  18       14.31      121.37    108.57 o 
   9  13  18        0.24      120.06    103.71 o 
  11  13  18       23.27        7.99    114.78 o 
 -10  14  18        9.02        9.64    121.17 o 
  -8  14  18      490.85      691.84    111.68 o 
  -6  14  18      912.79      817.32    115.63 o 
  -4  14  18       95.74      149.35    101.29 o 
  -2  14  18      188.47      182.15     96.43 o 
   0  14  18      104.50      319.10     98.31 o 
   2  14  18       20.46      225.16    100.35 o 
   4  14  18       54.85       97.26    103.94 o 
   6  14  18        0.91       74.86    106.50 o 
   8  14  18       46.74      143.16    108.92 o 
  10  14  18       17.75      170.74    111.59 o 
  -9  15  18      507.16      395.53    114.48 o 
  -7  15  18        4.45      196.98    119.70 o 
  -5  15  18      371.18      358.75    110.04 o 
  -3  15  18       31.73      196.35    111.45 o 
  -1  15  18      410.08      482.45    112.63 o 
   1  15  18      126.38      165.18    108.49 o 
   3  15  18      363.97      548.75    103.47 o 
   5  15  18       22.49       42.59    109.52 o 
   7  15  18       93.63      124.84    106.19 o 
   9  15  18      580.51      526.10    115.55 o 
  -8  16  18        0.14       30.11    128.73 o 
  -6  16  18      286.23      280.95    108.07 o 
  -4  16  18       47.13      122.12    121.10 o 
  -2  16  18      208.98      336.75    108.62 o 
   0  16  18       52.89       75.54    103.75 o 
   2  16  18      144.93      219.88    110.58 o 
   4  16  18        4.77      128.02    111.12 o 
   6  16  18       58.06       77.94    115.92 o 
   8  16  18      192.20      232.70    116.88 o 
  -5  17  18      113.62      251.86    116.36 o 
  -3  17  18        1.83      155.40    112.55 o 
  -1  17  18      614.67      469.27    114.43 o 
   1  17  18       18.26       90.96    109.92 o 
   3  17  18       98.00      206.21    114.11 o 
   5  17  18      692.82      630.97    118.26 o 
   0   1  19       18.80       39.76     82.90 o 
  -1   2  19       36.89      117.37     97.58 o 
   1   2  19      545.68      624.88     89.19 o 
  -2   3  19      252.67      256.24     96.72 o 
   0   3  19        0.75       47.38     87.66 o 
   2   3  19       38.46       52.52     86.12 o 
  -3   4  19       64.24       35.15     95.83 o 
  -1   4  19      819.69      801.09     94.35 o 
   1   4  19      296.64      379.59     94.58 o 
   3   4  19        9.33      193.96     95.84 o 
  -4   5  19      243.95      390.14     95.16 o 
  -2   5  19      671.62      609.47     93.53 o 
   0   5  19      620.63      655.37     92.22 o 
   2   5  19      134.12      276.43     89.81 o 
   4   5  19        0.06      191.74    100.92 o 
  -5   6  19      815.66      920.50     91.84 o 
  -3   6  19       58.38      130.44     87.62 o 
  -1   6  19       28.25      174.03     97.78 o 
   1   6  19      153.78      270.07     88.57 o 
   3   6  19        1.62      104.26     95.31 o 
   5   6  19      504.79      549.54    100.60 o 
  -6   7  19       53.37      168.64     96.11 o 
  -4   7  19      309.25      316.89     96.79 o 
  -2   7  19       50.10       40.76     95.73 o 
   0   7  19      541.97      600.04     98.30 o 
   2   7  19        1.29       71.04     98.08 o 
   4   7  19      621.15      718.94     99.60 o 
   6   7  19      182.02      221.50    101.71 o 
  -7   8  19      706.10      791.88     97.82 o 
  -5   8  19       25.43       75.25     96.13 o 
  -3   8  19      411.61      424.38    102.62 o 
  -1   8  19      212.50      293.00     98.70 o 
   1   8  19      961.08      917.35     90.22 o 
   3   8  19       46.84      146.27     95.57 o 
   5   8  19      612.58      607.79     95.28 o 
   7   8  19      109.46      234.71    103.69 o 
  -8   9  19      360.47      405.48    103.16 o 
  -6   9  19       19.86       90.55     99.85 o 
  -4   9  19       53.06      194.46     98.15 o 
  -2   9  19       16.91      114.39     92.28 o 
   0   9  19        6.51      160.49     96.22 o 
   2   9  19     1084.31      850.89     97.80 o 
   4   9  19       28.21      144.90    103.18 o 
   6   9  19       42.70       15.65     97.75 o 
   8   9  19       35.20       20.19    103.47 o 
  -9  10  19      407.36      392.49    110.74 o 
  -7  10  19      562.40      482.56    104.55 o 
  -5  10  19      545.95      576.45     95.69 o 
  -3  10  19      814.56      809.08    100.25 o 
  -1  10  19       26.51       62.38    100.00 o 
   1  10  19      300.31      496.62     98.36 o 
   3  10  19       25.37      107.04    109.73 o 
   5  10  19     1486.78     1329.17    103.15 o 
   7  10  19        0.66      105.07    101.82 o 
   9  10  19      165.16      155.75    106.83 o 
 -10  11  19     1013.02     1001.28    110.27 o 
  -8  11  19       65.90      149.58    115.19 o 
  -6  11  19      415.44      417.18     97.89 o 
  -4  11  19        2.45      110.03    102.31 o 
  -2  11  19      330.71      368.80    102.82 o 
   0  11  19      425.05      407.33     96.16 o 
   2  11  19      742.41      766.58     98.15 o 
   4  11  19       52.18      123.77     97.32 o 
   6  11  19      684.52      710.92    101.60 o 
   8  11  19      308.63      364.84    116.49 o 
  10  11  19      650.26      564.62    118.54 o 
  -9  12  19      180.01      311.21    116.89 o 
  -7  12  19      236.51      215.68    107.71 o 
  -5  12  19      305.19      250.88    108.17 o 
  -3  12  19      250.73      248.00    102.32 o 
  -1  12  19       72.33      223.52    114.41 o 
   1  12  19        7.93      146.57    101.68 o 
   3  12  19       98.55      179.07    106.71 o 
   5  12  19      801.94      631.56    102.70 o 
   7  12  19      913.70      829.41    107.79 o 
   9  12  19       13.35       58.32    103.94 o 
  -8  13  19       32.26      211.66    114.27 o 
  -6  13  19       62.67      193.23    103.11 o 
  -4  13  19       39.37      206.36    104.53 o 
  -2  13  19      116.96      229.11    111.00 o 
   0  13  19       91.73      230.84    105.06 o 
   2  13  19       28.83      118.09    109.58 o 
   4  13  19       38.65      190.84    106.01 o 
   6  13  19        2.70      -50.42    108.32 o 
   8  13  19       15.33       76.52    100.49 o 
  -7  14  19       10.25      152.26    114.51 o 
  -5  14  19       86.32      171.59    106.78 o 
  -3  14  19       23.24       35.82    108.99 o 
  -1  14  19        9.27      122.33    107.69 o 
   1  14  19      294.74      476.13    115.98 o 
   3  14  19        0.18      132.84    108.45 o 
   5  14  19       12.05      129.52    114.73 o 
   7  14  19       77.91       88.95    108.58 o 
  -6  15  19       40.16      119.88    111.99 o 
  -4  15  19      369.00      272.98    120.19 o 
  -2  15  19      235.98      207.11    113.27 o 
   0  15  19      295.64      287.78    116.17 o 
   2  15  19       19.23       83.86     99.33 o 
   4  15  19        6.37       15.86    110.15 o 
   6  15  19      126.55      185.03    119.09 o 
  -1  16  19      846.41      843.31    119.14 o 
   1  16  19      134.75      100.23    104.23 o 
   0   0  20      242.03      167.17    173.37 o 
   1   1  20      588.64      589.46     90.56 o 
   0   2  20       14.16       58.77     87.14 o 
   2   2  20      227.36      258.42     99.90 o 
  -1   3  20     3299.47     2774.79     97.69 o 
   1   3  20      163.71      230.80     98.02 o 
   3   3  20      316.90      344.16     91.31 o 
  -2   4  20       29.50      111.71     90.59 o 
   0   4  20      291.86      359.09    102.07 o 
   2   4  20       49.99      224.94     98.13 o 
   4   4  20      140.73      225.63     94.46 o 
  -3   5  20      161.21      281.18     97.88 o 
  -1   5  20       98.00      132.66     97.66 o 
   1   5  20      646.52      638.06    100.28 o 
   3   5  20      355.24      481.84     97.32 o 
   5   5  20       21.73       53.25     92.97 o 
  -4   6  20       19.26       47.02     98.28 o 
  -2   6  20      259.13      265.42     97.72 o 
   0   6  20      408.05      369.51     94.79 o 
   2   6  20        7.95      -26.37     97.44 o 
   4   6  20       32.21      194.65     96.28 o 
   6   6  20        2.75      159.18     97.81 o 
  -5   7  20      381.54      406.24     97.87 o 
  -3   7  20       58.55      146.26    104.21 o 
  -1   7  20      179.14      260.60    104.44 o 
   1   7  20       98.84      193.12     99.04 o 
   3   7  20      732.38      530.32     97.63 o 
   5   7  20      807.09      769.81    107.02 o 
   7   7  20      846.89      855.25    103.14 o 
  -6   8  20      654.87      752.23    102.00 o 
  -4   8  20      926.65      805.40     97.46 o 
  -2   8  20      146.15      305.95    105.63 o 
   0   8  20       69.85      163.21     95.61 o 
   2   8  20       90.30      118.74    100.42 o 
   4   8  20       15.08      142.15     96.86 o 
   6   8  20       83.94      222.72    100.08 o 
   8   8  20      372.58      431.40    108.41 o 
  -7   9  20       25.04      169.15    104.06 o 
  -5   9  20      767.70      904.59    107.43 o 
  -3   9  20      244.49      288.07    108.32 o 
  -1   9  20     1021.62     1183.02    106.28 o 
   1   9  20      202.72      206.09    101.67 o 
   3   9  20     1486.56     1445.00    101.34 o 
   5   9  20        7.74      140.35     97.07 o 
   7   9  20       43.36      143.70    109.48 o 
   9   9  20      197.15      329.79    106.93 o 
  -8  10  20       54.23       80.23    113.65 o 
  -6  10  20      236.42      325.20    107.51 o 
  -4  10  20      164.00      218.46     96.45 o 
  -2  10  20       57.86      110.56    100.78 o 
   0  10  20       63.67       29.47    115.26 o 
   2  10  20       40.83      117.67    100.06 o 
   4  10  20      245.57      273.52    101.57 o 
   6  10  20       27.80      205.16    104.96 o 
   8  10  20      418.32      447.41    109.60 o 
  10  10  20       82.24      203.58    126.37 o 
  -9  11  20       23.35       97.22    113.27 o 
  -7  11  20       42.18      168.98    102.91 o 
  -5  11  20        3.82      159.70    116.62 o 
  -3  11  20      193.83      295.88    103.43 o 
  -1  11  20       60.94      193.20    112.31 o 
   1  11  20       37.27      193.11    103.26 o 
   3  11  20        5.82      181.14     99.91 o 
   5  11  20       85.04      211.25    102.92 o 
   7  11  20      707.57      644.65    109.05 o 
   9  11  20        9.35       95.64    114.97 o 
  -6  12  20       16.14      128.58    108.43 o 
  -4  12  20       19.63       22.86    107.73 o 
  -2  12  20      293.52      319.58    104.63 o 
   0  12  20       93.45      151.25    108.31 o 
   2  12  20      356.37      484.74    111.01 o 
   4  12  20      358.81      408.37    106.58 o 
   6  12  20       14.21       85.57    109.10 o 
  -5  13  20       29.27      161.92    107.39 o 
  -3  13  20      328.15      421.20    113.61 o 
  -1  13  20       18.49      101.10    107.30 o 
   1  13  20        2.48      135.23    106.87 o 
   3  13  20      185.73      341.68    105.80 o 
   5  13  20      490.09      517.48    105.81 o 
  -2  14  20      388.11      345.91    112.77 o 
   0  14  20      360.30      324.31    101.67 o 
   2  14  20       69.84      148.43    116.75 o 
   0   1  21      239.57      289.94    109.17 o 
  -1   2  21       40.35      209.23     94.71 o 
   1   2  21      450.82      502.18    101.08 o 
  -2   3  21      414.61      413.90    106.24 o 
   0   3  21        8.03      117.89    101.33 o 
   2   3  21        2.71       83.78     98.07 o 
  -3   4  21       82.28      267.33    101.93 o 
  -1   4  21     1151.36      930.79    106.99 o 
   1   4  21        8.03      121.27    103.18 o 
   3   4  21     1570.56     1586.53    113.03 o 
  -4   5  21       13.41      134.13     98.77 o 
  -2   5  21      970.64      900.08    103.97 o 
   0   5  21      633.77      606.91    108.66 o 
   2   5  21      173.45      301.65    104.77 o 
   4   5  21       25.63      158.92    105.18 o 
  -5   6  21     2187.05     2047.06    105.38 o 
  -3   6  21      428.98      386.46     93.86 o 
  -1   6  21      566.27      548.90     95.96 o 
   1   6  21        8.92       81.56    108.86 o 
   3   6  21       12.93       87.42    101.04 o 
   5   6  21       84.22      172.79    104.94 o 
  -6   7  21      266.46      286.53    105.55 o 
  -4   7  21      480.13      528.03    104.66 o 
  -2   7  21       20.95      119.99    109.81 o 
   0   7  21      150.18      141.28    107.45 o 
   2   7  21      191.75      167.34    103.84 o 
   4   7  21      149.76      183.86    104.00 o 
   6   7  21       18.96      145.98    104.08 o 
  -7   8  21       30.55      -20.09    107.76 o 
  -5   8  21      167.39      297.24    111.37 o 
  -3   8  21       72.15      227.62     97.22 o 
  -1   8  21       24.14      224.72    102.05 o 
   1   8  21      224.18      283.58    103.66 o 
   3   8  21      114.29      129.98    114.06 o 
   5   8  21        4.73       80.30    114.41 o 
   7   8  21        0.12      179.34    105.05 o 
  -6   9  21       33.00      190.10    116.74 o 
  -4   9  21      116.94      265.32    109.94 o 
  -2   9  21       14.73      226.97    118.39 o 
   0   9  21     1024.10      965.85    113.28 o 
   2   9  21      124.19      179.08    105.01 o 
   4   9  21       92.25      215.64    111.81 o 
   6   9  21       19.06      113.78    114.28 o 
  -5  10  21       89.31      237.59    118.87 o 
  -3  10  21      157.59      206.62    104.34 o 
  -1  10  21       37.07      200.46    104.65 o 
   1  10  21      180.35      249.17    110.53 o 
   3  10  21      258.85      244.89    113.66 o 
   5  10  21       43.45      250.90    118.42 o 
  -4  11  21      227.93      366.24    119.24 o 
  -2  11  21      347.93      384.24    113.43 o 
   0  11  21        1.65      -13.68    108.41 o 
   2  11  21        7.73       86.89    112.13 o 
   4  11  21        8.67       89.35    115.85 o 
   1   1  22      388.71      473.45    107.90 o 
   0   2  22      365.78      398.65    108.44 o 
   2   2  22      239.86      224.37    108.76 o 
  -1   3  22       44.81      176.95    103.78 o 
   1   3  22       86.59      153.43    112.82 o 
   3   3  22        0.22       95.59    106.07 o 
  -2   4  22      300.73      383.70    105.91 o 
   0   4  22      690.41      677.00    105.58 o 
   2   4  22      897.72     1031.72    107.76 o 
   4   4  22       53.26      107.66    112.30 o 
  -3   5  22       35.47      131.61    109.44 o 
  -1   5  22       48.02      215.60    111.77 o 
   1   5  22        0.54       68.06    101.51 o 
   3   5  22      235.44      332.45    109.53 o 
   5   5  22      102.20      126.85    114.16 o 
  -4   6  22        0.12       88.58    109.26 o 
  -2   6  22       46.78       79.73    108.10 o 
   0   6  22       20.74       74.71    104.03 o 
   2   6  22      101.40      218.23    106.79 o 
   4   6  22        9.47      107.97    112.09 o 
  -3   7  22      107.71      184.31    111.19 o 
  -1   7  22      120.51      276.82    109.66 o 
   1   7  22      451.28      518.77    109.44 o 
   3   7  22      206.85      358.85    108.52 o 
  -2   8  22       68.43      190.89    112.19 o 
   0   8  22        3.68       78.43    113.00 o 
   2   8  22      892.76      812.43    110.96 o 
                                                 
